# Supplementary material for: MtBZR1 Plays an Important Role in Nodule Development in Medicago truncatula
Source: Int J Mol Sci. 2019 Jun 16;20(12):2941. doi: 10.3390/ijms20122941 (PMC6627309; doi:10.3390/ijms20122941)
Supplement: Supplementary file 1 [file ijms-20-02941-s001.zip]

Archive with 2 entries (2 files):
- ijms-510599 suppl.docx
- Supplemental Table S1-S5.xlsx
