# Supplementary material for: MtBZR1 Plays an Important Role in Nodule Development in Medicago truncatula
Source: Int J Mol Sci. 2019 Jun 16;20(12):2941. doi: 10.3390/ijms20122941 (PMC6627309; doi:10.3390/ijms20122941)
Supplement: Supplementary file 1 [file ijms-20-02941-s001.zip › Supplemental Table S1-S5.xlsx]

## Sheet: TableS1
Table S1. The primers used in this study.
Pimer	Sequence
mtbzr1-genotyping-F	TCAAGGGCAGAAACACCAGGC
mtbzr1-genotyping-R	GGATGTCCCTGATGCTTTGGC
MtBZR1F	CACCATGGCTTCTGACGGAGCAACTTC
MtBZR1R	TTAACTAGGTGCCTTTCCATTTCCA
MtBZR1R-without	ACTAGGTGCCTTTCCATTTCCA
Tnt1-Reverse-F	TGTAGCACCGAGATACGGTAATTAACAAGA
MtBZR1 qRT-F	GAGCCCGTCTCGTATGGATG
MtBZR1 qRT-R	ATGAGACAGGTGGAGTCACG
Medtr3g110110 qRT-F	CTGACAGCCCACTGAATTGTGA
Medtr3g110110 qRT-R	TTTTGGCATTGCTGCAAGC
Medtr4g033200 qRT-F	AGCTGATGCAATCCACAACC
Medtr4g033200 qRT-R	GTGTGTTAGCAAGCGCAAG
Medtr4g033170 qRT-F	AACCACAGGTTGTGGCTAACT
Medtr4g033170 qRT-R	CATCCCAATCATGCAGAACCC
Medtr4g033015 qRT-F	AGCCTCTTTGAGAGCGCAAGA
Medtr4g033015 qRT-R	AGCAGCCATAGCCTCTTGAAA
Medtr7g014570 qRT-F	TCCAACTCTTTCGGGTTCGT
Medtr7g014570 qRT-R	ACCAGATCCTAAAGTAACACCA
Medtr3g070860 qRT-F	ATGCTTGTCGTGATTGGGGT
Medtr3g070860 qRT-R	ACGCCAAGTTTCCCTAGCTT
Medtr5g082750 qRT-F	TAAACCTGCCCTCTATCCTG
Medtr5g082750 qRT-R	TTTCCACATGGACCCCTCATT
Medtr7g071315 qRT-F	TCCAGATTGCAGACGGAACA
Medtr7g071315 qRT-R	TGCACCTGGGAACTTTAGGT
Medtr7g065025 qRT-F	AGCGCAAAGTTGTAGTGAGGA
Medtr7g065025 qRT-R	GTCCAAAAGGAGCGTGCGGA
Medtr3g015940 qRT-F	GCCCACCAAATACGCTAGTTC
Medtr3g015940 qRT-R	ATCCGTAGGACACAAAAGACAG
Medtr4g060610 qRT-F	TTCGATGATTGTCCGTGGGT
Medtr4g060610 qRT-R	CTTCGATGCACTCGCGATAA
Medtr4g065455 qRT-F	TGTTACTGACGCCGATTGTG
Medtr4g065455 qRT-R	TGCTGCACATTAGAGGCTTTC
Medtr6g406350 qRT-F	AGACCGTCTAGAATTTTGTGCTC
Medtr6g406350 qRT-R	CAACATGCACTTAGCCACTTCA
35S Promoter-F	GCACAATCCCACTATCCTTC

## Sheet: TableS2
Table S2. The 1,319 differentially expressed genes in mtbzr1-1.
Gene	Annotation	log2FC	FDR
Medtr4g088450	17.6 kDa class I heat shock protein	-1.80779	3.58461e-11
Medtr5g055310	wall-associated kinase family protein	1.07024	4.66731e-11
Medtr7g047650	DNA (cytosine-5)-methyltransferase, putative	-1.11632	0.000282735
Medtr3g008240	FAR1 DNA-binding domain protein	-1.2126	3.17727e-44
Medtr2g438220	cellulose synthase-like protein	1.8933	0.000700877
Medtr0088s0100	arginase family protein	1.27517	4.17718e-24
Medtr0087s0030	leucine-rich receptor-like kinase family protein, putative	1.37548	3.67296e-05
Medtr4g033150	isoflavone-7-O-methyltransferase	-1.98441	5.86756e-28
Medtr3g064460	hypothetical protein MTR_3g064460	1.31536	4.64302e-30
Medtr2g055470	PREDICTED: cytochrome P450 CYP72A219-like	1.23834	3.05929e-206
Medtr5g071590	FAR1 DNA-binding domain protein	-1.38972	6.43628e-07
Medtr4g025690	pectinesterase/pectinesterase inhibitor	-3.42298	9.2544e-17
Medtr0004s0510	small heat shock protein	-1.04162	2.8363e-44
Medtr3g462710	PREDICTED: protein NRT1/ PTR FAMILY 8.2-like	-1.039	3.37e-93
Medtr5g095970	lectin receptor kinase	1.5208	1.0198e-06
Medtr4g107930	papain family cysteine protease	-1.72327	4.55703e-178
Medtr8g018650	seed linoleate 9S-lipoxygenase	1.00958	0
Medtr3g062870	hypothetical protein MTR_3g062870	-1.22991	4.69053e-05
Medtr6g462060	Nodule Cysteine-Rich (NCR) secreted peptide	-1.03955	9.79043e-86
Medtr7g074730	dihydroflavonol 4-reductase-like protein	-6.24669	6.15066e-38
Medtr4g102470	albumin-2 protein	1.39725	3.30687e-22
Medtr5g041380	DOF domain, zinc finger protein	1.50945	3.05219e-39
Medtr7g070610	UDP-glucosyltransferase family protein	-1.2155	8.25371e-61
Medtr4g052460	F-box plant-like protein	-1.99038	4.57148e-20
Medtr7g101060	hypothetical protein MTR_7g101060	2.50997	0.000393965
Medtr8g042910	pectinesterase/pectinesterase inhibitor	7.95219	7.85782e-27
Medtr1g058870	F-box protein interaction domain protein	-1.52549	0.000941376
Medtr4g036715	hypothetical protein MTR_4g036715	3.46599	1.74214e-06
Medtr4g017200	pyruvate decarboxylase	-3.39626	1.32939e-10
Medtr3g118020	plant phospholipase-like protein	-1.90668	4.10957e-11
Medtr1g083710	hypothetical protein MTR_1g083710	-1.1667	5.48937e-05
Medtr4g085890	methylcrotonyl-CoA carboxylase beta chain, putative	-1.55115	0
Medtr3g463000	zinc finger, C3HC4 type (RING finger) protein	-5.13295	5.10772e-05
Medtr4g080730	papain family cysteine protease	-1.87466	9.45801e-91
Medtr6g034005	heat shock cognate 70 kDa protein	-2.75056	0.000489188
Medtr8g063790	hypothetical protein TSUD_186880	-1.32656	0
Medtr4g065410	late nodulin	-1.30701	1.62149e-106
Medtr2g090945	transmembrane protein, putative	5.30834	1.33295e-05
Medtr5g073200	sesquiterpene synthase	-3.91228	4.25819e-07
Medtr4g065455	Nodule Cysteine-Rich (NCR) secreted peptide	-1.1222	3.26911e-24
Medtr6g034405	hypothetical protein MTR_6g034405	1.38457	1.16255e-07
Medtr6g007897	gibberellin-regulated family protein	1.55226	2.95718e-17
Medtr1g052465	hypothetical protein MTR_1g052465	-1.33932	8.67927e-05
Medtr3g114750	syringolide-induced protein 14-1-1	-1.80275	8.9413e-19
Medtr2g038290	hypothetical protein MTR_2g038290	-2.41569	7.57356e-06
Medtr3g031600	Serine/Threonine kinase domain protein	-4.11698	7.40716e-05
Medtr7g114990	aldo/keto reductase family oxidoreductase	1.02847	5.37305e-33
Medtr4g066170	linoleate 13S-lipoxygenase 2-1, related protein	1.12581	2.20835e-14
Medtr4g128580	xyloglucan endotransglucosylase/hydrolase family protein	-2.655	0
Medtr7g034050	hypothetical protein MTR_7g034050	1.12415	8.19887e-05
Medtr4g068850	DUF4228 domain protein	1.80862	6.40352e-23
Medtr5g094570	cytochrome P450 family 71 protein	-4.10339	2.96785e-19
Medtr1g086585	insulin-induced protein	1.78094	1.61158e-35
Medtr4g033085	isoflavone-7-O-methyltransferase	-1.39194	8.23853e-163
Medtr3g112350	cytokinin oxidase/dehydrogenase-like protein	1.18042	1.49843e-22
Medtr1g013680	GTP-binding elongation factor Tu family protein	1.2958	1.22094e-05
Medtr7g086320	hypothetical protein MTR_7g086320	-1.60152	2.87544e-38
Medtr7g055630	ankyrin repeat protein	-2.4945	0.00047741
Medtr7g109790	galactinol-raffinose galactosyltransferase	2.59711	2.61019e-05
Medtr2g060220	hypothetical protein MTR_2g060220	-1.20107	9.58796e-05
Medtr7g112930	hypothetical protein MTR_7g112930	4.03517	0.000197066
Medtr7g063540	pherophorin-dz1 protein	-2.2937	3.38012e-05
Medtr8g017360	hypothetical protein MTR_8g017360	-1.46579	0.000952361
Medtr3g087540	pollen Ole e I family allergen	4.29384	3.48945e-22
Medtr2g437670	type II superfamily restriction endonuclease	2.66803	6.64016e-07
Medtr3g006820	eukaryotic aspartyl protease family protein	2.35924	0
Medtr2g008990	ICE-like protease (caspase) p20 domain protein	1.77469	9.59317e-54
Medtr8g069800	F-box/kelch-repeat plant protein	5.30834	3.45406e-10
Medtr5g061220	auxin response factor	-1.73707	3.73001e-13
Medtr1g077360	MADS-box transcription factor family protein	-4.9872	0.000130708
Medtr1g090957	legume lectin beta domain protein, partial	9.91871	0
Medtr3g084850	phytoene dehydrogenase/chromoplastic protein	1.73523	1.73864e-122
Medtr8g058597	CS domain protein	-2.07311	1.20554e-31
Medtr4g033295	transcription factor	-1.05107	3.32458e-07
Medtr3g117750	peptidyl-prolyl cis-trans isomerase	1.78392	7.57717e-14
Medtr7g010950	DOF-type zinc finger DNA-binding family protein	1.67613	1.74864e-63
Medtr8g074600	hypothetical protein MTR_8g074600	1.79376	5.70641e-06
Medtr8g093560	cysteine desulfurylase	-3.01506	2.34851e-165
Medtr0093s0090	leginsulin related MtN11/16/17 family	1.30499	1.13316e-26
Medtr4g069810	specific tissue protein	4.38926	1.4087e-120
Medtr1g014670	histidine kinase cytokinin receptor	4.11176	1.35125e-05
Medtr2g081520	S-locus lectin kinase family protein	1.02753	0.000958038
Medtr2g086830	hypothetical protein MTR_2g086830	-1.77355	0.000950941
Medtr0337s0030	Nodule Cysteine-Rich (NCR) secreted peptide	-1.09355	4.4738e-64
Medtr3g063330	hypothetical protein MTR_3g063330	-1.59855	0.00055328
Medtr6g065270	carboxylesterase-like protein	1.25625	1.66143e-08
Medtr8g014030	Avr9/Cf-9 rapidly elicited protein	1.04492	0.000406933
Medtr7g060340	hypothetical protein MTR_7g060340	1.79376	0.0004048
Medtr4g011620	PREDICTED: pleiotropic drug resistance protein 1 isoform X2	-1.40737	1.61726e-10
Medtr5g058620	F-box protein interaction domain protein	-1.52549	0.000941376
Medtr6g406350	Nodule Cysteine-Rich (NCR) secreted peptide	-1.66085	1.45296e-10
Medtr2g040650	chitinase	1.64757	0
Medtr4g109520	hypothetical protein MTR_4g109520	1.00433	0.000561577
Medtr8g105355	PPR domain protein	-5.92432	5.08458e-08
Medtr5g055900	flavonol synthase/flavanone 3-hydroxylase	-1.03881	0.000402666
Medtr4g019225	laccase/diphenol oxidase family protein	-3.7652	2.30316e-133
Medtr4g017485	hypothetical protein MTR_4g017485	-2.33552	8.65398e-05
Medtr4g123010	hypothetical protein MTR_4g123010	-5.42502	5.92204e-06
Medtr3g070880	ARM repeat CCCH-type zinc finger protein	1.25363	8.28853e-12
Medtr1g492690	hypothetical protein MTR_1g492690	-1.30047	0.000201655
Medtr0002s1060	glycoside hydrolase family 18 protein	2.68685	1.0714e-06
Medtr3g063010	disease resistance protein (CC-NBS-LRR class) family protein	1.86767	3.53475e-11
Medtr1g027290	flavonol synthase/flavanone 3-hydroxylase	-6.58223	7.04006e-12
Medtr5g076240	long-chain acyl-CoA synthetase	-1.00368	8.82638e-28
Medtr1g037670	Nodule Cysteine-Rich (NCR) secreted peptide	-1.01068	2.45937e-36
Medtr3g108910	hypothetical protein MTR_3g108910	-1.25793	2.46832e-30
Medtr1g111050	hypothetical protein MTR_1g111050	-6.23121	1.23138e-09
Medtr6g061850	17.6 kDa class I heat shock protein	-1.37395	7.71453e-13
Medtr2g036500	malectin/receptor-like kinase family protein	1.13086	3.61025e-10
Medtr4g027040	NF-X1-type zinc finger protein NFXL1	-2.03529	9.69744e-216
Medtr6g092180	hypothetical protein MTR_6g092180	-1.52639	1.01963e-21
Medtr4g132400	C4-dicarboxylate transporter/malic acid protein	-1.34024	6.01972e-10
Medtr4g132270	lactoylglutathione lyase-like protein	1.99076	1.04612e-98
Medtr7g086380	2-aminoethanethiol dioxygenase-like protein	-1.99482	7.97341e-188
Medtr8g468940	hypothetical protein MTR_8g468940	-1.13289	0.000759816
Medtr3g098350	respiratory burst oxidase-like protein D	-2.24038	6.00309e-11
Medtr2g087080	late embryogenesis abundant protein	2.87393	8.55261e-07
Medtr2g102030	regulator of Vps4 activity in the MVB pathway protein	-1.6478	7.75774e-13
Medtr1g011410	F-box/RNI/FBD-like domain protein	-1.26824	5.53863e-07
Medtr2g041570	auxin-binding protein ABP19a	6.63026	2.49297e-12
Medtr3g067437	albumin I	1.15435	2.72903e-26
Medtr7g062770	L-type lectin-domain receptor kinase IV.2-like protein	3.74779	8.70623e-15
Medtr4g045917	alanine-glyoxylate aminotransferase-like protein	2.41575	2.11842e-07
Medtr4g117890	UDP-glucosyltransferase family protein	1.01813	0.000116709
Medtr2g085370	STIG1-like protein	2.22345	6.8725e-05
Medtr4g039720	DUF642 family protein	3.87303	6.26675e-25
Medtr7g077620	DUF295 family protein	-2.88806	0.000164423
Medtr3g078420	UVI1, putative	-1.29488	1.05406e-10
Medtr4g105450	Sec14p-like phosphatidylinositol transfer family protein	4.5189	1.46058e-36
Medtr4g117040	cysteine-rich RLK (receptor-like kinase) protein	1.06222	5.52751e-08
Medtr6g078280	Kunitz type trypsin inhibitor / miraculin	-2.57919	6.765e-64
Medtr2g026030	tonoplast dicarboxylate transporter	2.64937	0.000947977
Medtr7g059010	male sterility MS5 family protein	2.33433	6.05432e-15
Medtr7g070810	UDP-glucosyltransferase family protein	1.19833	1.5073e-05
Medtr4g070660	transmembrane protein, putative	1.37032	2.04181e-07
Medtr4g060370	late nodulin	-1.03975	1.04117e-136
Medtr3g103360	BZIP transcription factor	-1.36974	6.93833e-05
Medtr4g127790	lysine-tRNA ligase	-1.11193	2.00578e-46
Medtr2g005130	peptide/nitrate transporter	-1.20263	0.000783583
Medtr7g075463	ATP-binding protein	-1.29574	6.80293e-103
Medtr4g090545	hypothetical protein MTR_4g090545	-2.09813	1.49013e-14
Medtr4g105020	PB1 domain protein	1.42863	5.57859e-09
Medtr6g461770	legume lectin beta domain protein	-1.43506	7.17413e-06
Medtr4g088810	linoleate 13S-lipoxygenase 2-1, related protein	1.29609	1.10975e-10
Medtr6g011860	NAC domain class transcription factor	-1.13232	2.55339e-44
Medtr2g019250	germin family protein	-1.31414	4.37166e-16
Medtr3g074070	transducin/WD40 repeat protein	-1.10174	1.73396e-23
Medtr8g092010	WRKY family transcription factor	1.08795	2.64895e-05
Medtr6g044150	transmembrane protein, putative	3.79376	0.000856534
Medtr5g024020	seed linoleate 9S-lipoxygenase	-2.23228	1.26858e-256
Medtr6g016425	hypothetical protein MTR_6g016425	1.06441	7.77524e-05
Medtr3g021430	caffeic acid O-methyltransferase	-3.41958	8.17138e-11
Medtr2g099010	salt tolerance-like protein	1.21843	1.87079e-137
Medtr3g099740	purine permease-like protein	-1.26414	0.000106017
Medtr4g125520	myb transcription factor	4.79376	0.000377031
Medtr4g081420	C2H2-like zinc finger protein	1.01958	6.86992e-11
Medtr8g466250	calcium-binding EF-hand protein	1.53376	7.12839e-58
Medtr5g017670	patatin-like phospholipase	-2.18314	5.35284e-28
Medtr1g027150	receptor-like kinase	-1.31434	2.38701e-05
Medtr3g093720	UBA/TS-N domain protein	2.78705	3.05662e-05
Medtr3g107870	PREDICTED: pleiotropic drug resistance protein 1-like	1.16623	6.32815e-13
Medtr5g070960	disease resistance protein RGA4	1.43394	1.67961e-37
Medtr6g061940	17.6 kDa class I heat shock protein	-1.11954	1.13975e-08
Medtr8g079380	disease resistance protein-like protein MsR1	-1.31249	1.61256e-12
Medtr1g016070	PREDICTED: delta(8)-fatty-acid desaturase-like	1.06813	2.03394e-73
Medtr3g067500	albumin I	1.22347	1.19299e-08
Medtr4g018880	PAR1 protein	-2.17904	8.90573e-58
Medtr1g105010	paired amphipathic helix protein	-2.09451	4.75056e-07
Medtr5g019050	LysM-domain receptor-like kinase	1.22624	1.32945e-06
Medtr2g093760	transmembrane protein, putative	-3.28661	3.37544e-06
Medtr7g021850	aldo/keto reductase family oxidoreductase	-1.36911	2.48592e-24
Medtr4g063740	Nodule Cysteine-Rich (NCR) secreted peptide	-1.30404	4.42807e-20
Medtr5g072260	hypothetical protein MTR_5g072260	1.43943	5.66811e-06
Medtr2g031390	FAD-binding berberine family protein	-1.13681	3.40525e-29
Medtr6g035115	cytochrome P450 family 71 protein	-2.20624	1.63066e-08
Medtr4g073230	receptor-like kinase	1.19331	6.20841e-13
Medtr6g071400	late embryogenesis abundant protein	-1.15132	0.000524304
Medtr1g073590	ARID/bright DNA-binding domain protein	-1.61391	9.25479e-11
Medtr4g019010	verticillium wilt disease resistance protein	1.26054	8.53429e-25
Medtr3g069030	chromosome condensation regulator RCC1 repeat protein	1.48767	1.5941e-93
Medtr1g108330	transmembrane protein, putative	-1.46187	9.77551e-12
Medtr8g101550	phospholipase A2 family protein	-1.35769	3.73996e-46
Medtr1g442750	disease resistance protein (CC-NBS-LRR class) family protein	-1.60689	4.10757e-11
Medtr3g020320	S-locus lectin kinase family protein	-4.45874	9.61865e-07
Medtr2g008520	chaperone DnaJ domain protein	-2.74022	5.97622e-22
Medtr6g084320	ABC transporter-like family-protein	-1.70253	0.0009549
Medtr8g024380	subtilisin-like serine protease	3.33691	3.62158e-10
Medtr3g032130	hypothetical protein MTR_3g032130	-1.93022	0.000827023
Medtr4g065077	papain family cysteine protease	1.86651	0
Medtr6g092730	photosystem I assembly protein ycf3	5.22672	2.42294e-05
Medtr8g096960	stress responsive A/B barrel domain protein	1.21719	9.76334e-07
Medtr6g011890	light-harvesting complex I chlorophyll A/B-binding protein	-2.52893	1.16334e-13
Medtr5g063560	hypothetical protein MTR_5g063560	-1.29477	1.21387e-11
Medtr0050s0100	Nodule Cysteine-Rich (NCR) secreted peptide	-1.10619	2.6803e-36
Medtr7g033305	transmembrane protein, putative	1.15137	2.96213e-64
Medtr5g047070	malectin/receptor-like kinase family protein	-1.34445	7.39617e-10
Medtr8g023900	NAC transcription factor-like protein	1.66244	7.56806e-05
Medtr3g064190	P-loop nucleoside triphosphate hydrolase superfamily protein	1.15169	5.42159e-108
Medtr7g406880	alpha/beta hydrolase fold protein	-1.00088	1.96685e-13
Medtr3g448730	hypothetical protein MTR_3g448730	-1.1268	3.46783e-09
Medtr1g076370	CBL-interacting kinase	1.31264	7.18493e-20
Medtr2g040740	chitinase	1.37576	2.64367e-31
Medtr6g445080	Nodule Cysteine-Rich (NCR) secreted peptide	-1.06689	0
Medtr1g027380	wall-associated receptor kinase galacturonan-binding protein	-1.16488	2.00535e-05
Medtr7g007320	mannose-6-phosphate isomerase	-1.14484	4.89606e-22
Medtr1g025370	cathepsin propeptide inhibitor domain protein	1.10398	6.54677e-06
Medtr7g008130	Nodule Cysteine-Rich (NCR) secreted peptide	-1.28862	1.5081e-56
Medtr4g036455	RNA polymerase III RPC4	1.52593	2.59051e-36
Medtr3g008170	sugar porter (SP) family MFS transporter	2.50997	0.000393965
Medtr4g051712	transmembrane protein, putative	1.73531	3.68528e-05
Medtr2g023010	hypothetical protein MTR_2g023010	-1.61476	8.16995e-15
Medtr3g090860	WRKY family transcription factor	-1.77913	0.000502878
Medtr6g035010	beta-amyrin synthase	-2.26265	3.54099e-14
Medtr3g031890	hypothetical protein MTR_3g031890	-1.02204	0.000819627
Medtr4g044110	PREDICTED: cytokinin dehydrogenase 6-like	-3.82095	1.23096e-06
Medtr4g066630	beta-glucosidase G2	-1.5624	9.26109e-16
Medtr5g013170	transmembrane protein, putative	-3.01359	2.66594e-06
Medtr1g072420	xyloglucanase-specific endoglucanase inhibitor protein	-1.73536	1.94294e-96
Medtr2g426020	F-box protein interaction domain protein	1.37194	1.10757e-17
Medtr2g069430	cysteine-rich TM module stress tolerance protein	-4.70177	0.000653915
Medtr1g093600	AP2/ERF and B3 domain transcription factor	-1.19416	5.95529e-21
Medtr3g109520	indole-3-pyruvate monooxygenase YUCCA8	1.44044	0.000732829
Medtr4g097420	hypothetical protein MTR_4g097420	1.50242	7.69267e-11
Medtr1g101910	DUF4378 domain protein	1.32083	1.42302e-07
Medtr1g069610	hypothetical protein MTR_1g069610	1.7749	7.43174e-88
Medtr5g016480	UDP-glucosyltransferase family protein	-1.49306	5.59334e-11
Medtr7g021780	F0F1-type ATP synthase, beta subunit	5.10244	5.74834e-05
Medtr4g108150	Lipid transfer protein	4.1171	1.68335e-08
Medtr1g066390	PREDICTED: polyubiquitin-like	-1.50546	3.89967e-41
Medtr8g005530	acid phosphatase	-2.07786	2.67707e-07
Medtr3g071300	zinc finger, C3HC4 type (RING finger) protein	-1.30607	1.21157e-40
Medtr7g091450	transmembrane protein, putative	1.04412	7.09659e-37
Medtr5g014150	PREDICTED: protein NRT1/ PTR FAMILY 7.3-like	-1.23764	0
Medtr7g083110	endosomal targeting BRO1-like domain protein	2.86088	0.000191346
Medtr3g061310	transcriptional factor B3 family protein	-4.2246	5.64941e-05
Medtr2g089210	calcium-binding EF-hand protein	-1.0667	0.000213757
Medtr1g023720	cytochrome P450 family 71 protein	1.49107	9.81725e-54
Medtr4g120030	UDP-glucuronic acid decarboxylase-like protein	2.30834	2.59542e-05
Medtr4g022290	HXXXD-type acyl-transferase family protein	1.81648	0.000663782
Medtr8g064990	1,4-dihydroxy-2-naphthoyl-CoA synthase	-1.24389	0.00034253
Medtr2g035150	disease-resistance response protein	-6.97806	1.61512e-231
Medtr6g015815	malonyl-CoA:isoflavone 7-O-glucoside malonyltransferase	-4.19247	1.21536e-10
Medtr8g040640	hypothetical protein MTR_8g040640	1.71982	1.98287e-103
Medtr5g071840	SKIP interacting protein, putative	-1.63412	1.50701e-06
Medtr1g008170	nuclear movement family protein	-1.1063	2.58612e-06
Medtr7g056047	Nodule Cysteine-Rich (NCR) secreted peptide	-1.04601	1.20073e-11
Medtr7g045410	Nodule Cysteine-Rich (NCR) secreted peptide	-1.16667	5.15516e-08
Medtr5g021580	salt tolerance-like protein	1.2914	3.00304e-101
Medtr7g056543	leguminosin group567 LEED...PEED secreted peptide	-1.9524	3.67653e-22
Medtr1g007030	subtilisin-like serine endopeptidase family protein	1.8403	1.94351e-08
Medtr1g023730	cytochrome P450 family 71 protein	1.76309	7.17739e-45
Medtr5g064550	RmlC-type cupin	-3.53715	6.5217e-23
Medtr8g075510	pathogenesis-related thaumatin family protein	-2.19292	5.39323e-37
Medtr6g033980	hypothetical protein MTR_6g033980	-2.20736	1.57794e-22
Medtr5g089690	nonsense-mediated mRNA decay protein	-1.30538	9.33302e-08
Medtr6g016455	hypothetical protein MTR_6g016455	-1.20047	1.55256e-11
Medtr6g465430	CBF/DREB1 transcription factor	1.5667	0.000357658
Medtr4g113990	nudix family hydrolase	1.09084	3.69023e-05
Medtr5g074760	peroxidase family protein	1.67254	0.000200708
Medtr1g022245	P-loop nucleoside triphosphate hydrolase superfamily protein	1.52088	1.25046e-26
Medtr8g468090	hypothetical protein MTR_8g468090	-1.17792	2.77778e-05
Medtr2g076590	epidermis-specific secreted EP1-like glycoprotein	-1.07133	3.86928e-07
Medtr3g107380	ethylene response factor	4.0453	2.47793e-11
Medtr4g118350	PREDICTED: pyruvate, phosphate dikinase 2	2.94115	3.10826e-107
Medtr6g015900	F-box/LRR protein	-2.59531	0.000362195
Medtr2g055430	cytochrome P450 family 72 protein	1.03834	3.97483e-92
Medtr6g078260	Kunitz type trypsin inhibitor / miraculin	-7.12212	2.29691e-16
Medtr3g102730	unknown	-1.4656	3.33548e-111
Medtr1g017920	hypothetical protein MTR_1g017920	1.25875	7.1593e-29
Medtr6g088805	MATE efflux family protein	1.24891	1.95197e-57
Medtr4g104730	component of high affinity nitrate transporter	-1.64884	7.38378e-136
Medtr4g064550	zinc finger, C3HC4 type (RING finger) protein	-2.08455	4.68343e-16
Medtr4g099400	expansin-B1-like protein	-4.6696	6.19176e-236
Medtr6g084790	transmembrane protein, putative	2.36435	8.06623e-26
Medtr1g093120	2OG-Fe(II) oxygenase family oxidoreductase	-1.65501	1.90401e-21
Medtr4g103630	EF hand calcium-binding family protein	-2.23134	1.20442e-07
Medtr2g105340	hypothetical protein MTR_2g105340	1.12228	2.74366e-274
Medtr6g065040	(3S)-linalool/(E)-nerolidol/(E,E)-geranyl linalool synthase	-2.89609	4.7822e-13
Medtr7g010000	LRR receptor-like kinase family protein	-2.52778	3.48283e-06
Medtr1g045100	F-box/LRR protein	1.91792	4.35842e-05
Medtr3g053110	hypothetical protein MTR_3g053110	-1.05462	2.73061e-05
Medtr7g451710	paxneb protein	-1.47288	1.2583e-07
Medtr4g040430	FAR1 DNA-binding domain protein	-1.48437	2.82442e-20
Medtr7g445300	hypothetical protein MTR_7g445300	-1.61697	1.84266e-05
Medtr4g092515	CAP, cysteine-rich secretory protein, antigen 5	5.30834	1.33295e-05
Medtr3g095420	nodulin MtN21/EamA-like transporter family protein	-1.80877	4.43788e-06
Medtr5g459510	Nodule Cysteine-Rich (NCR) secreted peptide	-1.31551	1.46966e-111
Medtr6g038570	hypothetical protein MTR_6g038570	-1.18134	7.22344e-49
Medtr7g071840	wound-induced-like protein	1.36482	4.28655e-36
Medtr5g010520	myosin heavy chain-like protein	1.01213	5.51839e-22
Medtr5g011430	hypothetical protein MTR_5g011430	2.24628	8.17484e-12
Medtr4g045627	hypothetical protein MTR_4g045627	-1.17385	0.000149793
Medtr4g131310	XH/XS domain protein	5.4465	4.45045e-06
Medtr2g097980	1-acyl-sn-glycerol-3-phosphate acyltransferase-like protein	2.38851	9.69394e-06
Medtr6g037610	AP2 domain class transcription factor	-5.26783	2.87427e-54
Medtr6g055417	hypothetical protein MTR_6g055417	-2.15575	2.58583e-06
Medtr4g071390	hypothetical protein TSUD_62790	-1.04957	4.7262e-09
Medtr2g079300	DUF2921 family protein	1.49554	4.29883e-12
Medtr7g011010	EF hand calcium-binding family protein	2.15995	2.1454e-46
Medtr8g064570	hypothetical protein MTR_8g064570	-1.66604	5.77011e-09
Medtr4g116530	stress induced protein	-1.59855	5.03082e-06
Medtr7g102820	leucoanthocyanidin dioxygenase-like protein	-1.48422	7.01252e-21
Medtr2g075570	hypothetical protein MTR_2g075570	-1.84074	0.000411127
Medtr7g061270	nuclear transcription factor Y subunit B, partial	3.36273	8.66746e-15
Medtr2g026820	Lipid transfer protein	5.79376	1.76839e-07
Medtr3g456070	NB-ARC domain disease resistance protein	1.84663	7.7067e-06
Medtr7g052885	hypothetical protein MTR_7g052885	-3.86696	0.000351627
Medtr1g050230	hypothetical protein MTR_1g050230	-1.34186	6.90111e-05
Medtr5g090830	HXXXD-type acyl-transferase family protein	-3.52277	7.60829e-22
Medtr5g061880	hypothetical protein TSUD_400850	1.91981	1.31943e-50
Medtr6g072460	disease resistance protein (TIR-NBS-LRR class)	2.28996	6.51433e-12
Medtr4g107720	SPFH/band 7/PHB domain membrane-associated family protein	-1.59747	6.20777e-54
Medtr4g122640	class III peroxidase	1.03616	1.50807e-05
Medtr4g113600	plant/MSJ11-3 protein, putative	-1.16043	3.26832e-56
Medtr2g055530	cytochrome P450 family 72 protein, putative	1.26	4.73763e-07
Medtr4g098930	expansin-B1-like protein	-4.01359	0.000244762
Medtr8g070055	RALF-like protein	5.50997	2.88405e-22
Medtr8g035860	cytochrome P450 family protein	-1.01159	5.61769e-08
Medtr4g093080	receptor lectin kinase	-2.66665	3.5393e-11
Medtr0012s0290	disease resistance protein (TIR-NBS-LRR class), putative	1.30783	0.000326217
Medtr7g018310	S-adenosylmethionine decarboxylase proenzyme	1.01074	2.70785e-168
Medtr4g057235	hypothetical protein MTR_4g057235	2.72337	0.00055929
Medtr5g010640	pathogenesis-related thaumatin family protein	-2.71403	2.4436e-102
Medtr6g044600	hypothetical protein MTR_6g044600	-1.03559	2.80549e-29
Medtr2g017885	plant organelle RNA recognition domain protein	-1.02392	0.0002836
Medtr6g072710	aldo/keto reductase family oxidoreductase	1.36038	1.27709e-23
Medtr6g034085	hypothetical protein MTR_6g034085	-1.66129	2.48209e-12
Medtr4g012600	hypothetical protein MTR_4g012600	7.44584	5.56329e-20
Medtr1g086650	glycerol-3-phosphate acyltransferase	-2.38283	5.64442e-13
Medtr3g011930	PREDICTED: cysteine-rich receptor-like protein kinase 25	2.52289	1.24409e-05
Medtr5g030130	PLATZ transcription factor family protein	-1.04577	1.34908e-130
Medtr8g014650	stem 28 kDa glycoprotein	1.02444	8.4402e-212
Medtr7g076645	hypothetical protein MTR_7g076645	4.68685	0.000663302
Medtr4g129770	hypothetical protein MTR_4g129770	2.01337	2.09563e-12
Medtr8g465910	E3 ubiquitin-protein ligase RMA1H1-like protein	-1.13389	3.08278e-12
Medtr4g015180	anthocyanin 5-aromatic acyltransferase	-1.11815	1.48866e-44
Medtr1g056455	hypothetical protein MTR_1g056455	-1.05854	1.47165e-07
Medtr1g041085	PREDICTED: 3-ketoacyl-CoA synthase 11	1.26391	0
Medtr4g012757	hypothetical protein MTR_4g012757	-3.32283	6.63354e-05
Medtr0001s0660	zinc-binding alcohol dehydrogenase family protein	-3.33552	4.5359e-10
Medtr7g112760	pre-mRNA-splicing factor SF2-like protein	-1.02101	2.151e-08
Medtr1g099840	heat shock protein 81-2	-1.12556	3.53745e-05
Medtr3g467760	Leginsulin/Albumin-1	2.59562	1.35652e-34
Medtr1g083290	respiratory burst oxidase-like protein	-1.01026	0
Medtr8g043660	peptidoglycan-binding LysM domain protein	1.2977	0.00069265
Medtr8g041510	Pre-rRNA-processing protein TSR2, motif protein, putative	-2.43156	1.85962e-09
Medtr5g024970	auxin efflux carrier family protein	-1.07205	1.01137e-18
Medtr8g055940	chitinase	-1.01784	2.33229e-15
Medtr2g090800	hypothetical protein MTR_2g090800	-1.25645	1.62757e-08
Medtr2g011210	G-type lectin S-receptor-like Serine/Threonine-kinase	-1.08802	1.57065e-08
Medtr2g081090	light-harvesting complex I chlorophyll A/B-binding protein	3.57137	1.45433e-05
Medtr2g045320	hypothetical protein MTR_2g045320	-3.88806	6.26556e-19
Medtr3g080220	transporter ABC domain protein	1.14697	6.73842e-08
Medtr2g039235	Nodule-specific Glycine Rich Peptide	-1.22561	1.27246e-76
Medtr8g076160	lactoylglutathione lyase/glyoxalase I family protein	1.40869	1.68765e-80
Medtr6g053550	NAD(P)-binding rossmann-fold protein	1.2223	9.77258e-95
Medtr6g445020	Nodule Cysteine-Rich (NCR) secreted peptide	-1.34506	3.19301e-78
Medtr4g005500	transmembrane protein, putative	2.86088	0.000191346
Medtr3g435530	transmembrane protein, putative	2.02594	7.06319e-05
Medtr1g103150	acetyltransferase (GNAT) domain protein	-2.22043	5.51485e-203
Medtr2g071850	disease resistance protein (CC-NBS-LRR class) family protein	-4.76634	0.000467739
Medtr8g027395	serpin-like protein	1.3665	2.32029e-05
Medtr4g124270	armadillo/beta-catenin-like repeat protein	-1.34617	5.11948e-05
Medtr6g085070	alpha/beta hydrolase family protein	-1.25337	8.70383e-146
Medtr7g111010	expansin-A1-like protein	5.68685	5.16388e-07
Medtr6g017325	cytochrome P450 family 709 protein	-2.85654	2.40633e-163
Medtr2g040530	UDP-glucosyltransferase family protein	1.40415	2.67027e-18
Medtr5g091430	hypothetical protein MTR_5g091430	1.2056	2.60924e-19
Medtr6g090130	PREDICTED: ATP-dependent 6-phosphofructokinase 3 isoform X2	-1.48598	0
Medtr6g461840	Nodule Cysteine-Rich (NCR) secreted peptide	-1.00809	1.7432e-108
Medtr7g105170	NAC transcription factor-like protein	1.6969	0.00056896
Medtr4g094682	hypothetical protein MTR_4g094682	5.53977	1.01216e-22
Medtr2g022140	adenylate isopentenyltransferase	1.29675	7.90829e-08
Medtr6g044700	unknown	-1.26281	1.14405e-113
Medtr1g089000	hypothetical protein MTR_1g089000	-2.55791	6.8139e-06
Medtr1g115535	alpha/beta fold hydrolase	-1.07267	3.24904e-108
Medtr2g044870	transmembrane protein, putative	-1.19646	3.97294e-05
Medtr8g102350	hypothetical protein MTR_8g102350	-1.6076	1.36174e-25
Medtr4g026590	Leginsulin/Albumin-1	3.44584	4.29814e-07
Medtr2g064310	ZIP zinc/iron transport family protein	1.96953	2.96268e-104
Medtr1g043080	myb-related transcription factor LBM1	-1.63229	1.40181e-11
Medtr3g466000	gamma-glutamyltranspeptidase	-2.17428	0.000456674
Medtr4g087160	maternal effect embryo arrest protein, putative	-3.24904	1.99181e-93
Medtr8g086470	papain family cysteine protease	1.96885	3.11603e-291
Medtr3g084520	flavonoid glucosyltransferase	1.89448	0
Medtr8g079360	LRR and NB-ARC domain disease resistance protein	-1.15507	7.43151e-60
Medtr8g063930	transmembrane protein	1.05136	2.87431e-07
Medtr1g070970	DUF506 family protein	1.57504	2.17933e-59
Medtr1g028980	Nodule Cysteine-Rich (NCR) secreted peptide	-1.0595	4.00638e-37
Medtr4g128990	receptor-like kinase	1.12391	0.000213458
Medtr3g063160	(3S)-linalool/(E)-nerolidol/(E,E)-geranyl linalool synthase	-4.02507	8.74938e-27
Medtr4g090350	unknown	-2.29516	2.19346e-18
Medtr4g068457	transducin/WD40 repeat protein	-1.49902	0.000632864
Medtr7g085220	NAC transcription factor-like protein	-4.09451	2.04445e-47
Medtr0015s0130	PREDICTED: actin	-1.02808	1.27276e-28
Medtr6g034195	pyruvate kinase family protein	-8.30974	8.00167e-192
Medtr7g098700	tyrosine/DOPA decarboxylase	-1.60711	2.14746e-118
Medtr2g014470	DnaJ heat shock family protein	-1.13289	1.16574e-06
Medtr4g063710	PREDICTED: heat shock cognate 70 kDa protein 2	-1.32837	1.53393e-276
Medtr5g091550	ubiquitin carboxyl-terminal hydrolase	1.01818	0
Medtr1g080440	LRR receptor-like kinase family protein	2.22742	4.04377e-07
Medtr0240s0020	hypothetical protein MTR_0240s0020	-1.2	0.000290252
Medtr7g071315	Nodule Cysteine-Rich (NCR) secreted peptide	-1.13168	1.44488e-121
Medtr4g067040	glycoside hydrolase family 1 protein	-1.72421	1.78071e-23
Medtr0558s0020	FAR1 DNA-binding domain protein	-1.15607	4.70808e-65
Medtr3g055660	plant OB fold protein	-5.9895	2.43959e-08
Medtr3g078110	Serine/Threonine-kinase HT1-like protein	1.46828	2.1693e-06
Medtr3g071360	Nodule Cysteine-Rich (NCR) secreted peptide	-1.08081	3.82767e-74
Medtr2g096900	outer envelope pore protein	1.19436	0
Medtr7g065645	hypothetical protein MTR_7g065645	-1.09773	0.000482148
Medtr3g449250	DEAD-box ATP-dependent RNA helicase-like protein	1.26204	3.14841e-19
Medtr2g096090	polymerase/histidinol phosphatase-like protein, putative	1.13217	1.14536e-30
Medtr3g040680	PREDICTED: non-specific phospholipase C2	-1.65405	3.01778e-05
Medtr0129s0120	F-box protein interaction domain protein	3.52032	0.000267785
Medtr7g106000	harpin-induced-like protein	-1.24806	3.35174e-05
Medtr1g097935	hypothetical protein TSUD_229300	-1.09744	8.04381e-67
Medtr4g018860	PAR1 protein	-5.3181	1.36643e-05
Medtr4g021057	disease resistance protein (TIR-NBS-LRR class)	-1.83035	3.42517e-05
Medtr8g074040	hypothetical protein TSUD_192310	-1.44876	3.70086e-31
Medtr5g005480	cysteine-rich receptor-kinase-like protein	-2.59855	2.81813e-05
Medtr2g035210	ABA-responsive protein	-1.20318	2.15956e-10
Medtr0140s0030	R2R3-myb transcription factor	-1.47991	0.000139331
Medtr6g084770	cytochrome P450 family 71 protein	-8.19499	2.8349e-60
Medtr0147s0030	cytochrome P450 family protein	1.32059	2.30004e-19
Medtr0489s0020	R2R3-myb transcription factor	-1.47991	0.000139331
Medtr1g040320	benzyl alcohol O-benzoyltransferase	2.19208	6.59122e-10
Medtr8g021380	jasmonate zim-domain protein	-1.10823	2.40388e-61
Medtr2g020990	S-adenosylmethionine decarboxylase proenzyme	1.11499	3.50629e-12
Medtr2g066255	late nodulin	-1.06841	1.69613e-50
Medtr7g033950	hypothetical protein MTR_7g033950	-3.53715	2.18751e-05
Medtr3g072530	nodulin MtN21/EamA-like transporter family protein	-1.02365	5.82182e-12
Medtr1g009900	flowering-promoting factor-like protein	1.19981	1.33192e-16
Medtr3g072500	nodulin MtN21/EamA-like transporter family protein	-1.19392	3.42332e-40
Medtr1g015650	hypothetical protein MTR_1g015650	-1.68095	9.73392e-105
Medtr2g020240	beta-amylase	-1.0574	0
Medtr1g083580	F-box protein	-2.32518	2.08446e-18
Medtr3g063240	DMT(drug/metabolite transporter) superfamily permease	2.13579	2.55927e-28
Medtr3g108030	30S ribosomal protein S11P	1.0183	0.000352711
Medtr5g049770	RNA-binding KH domain protein	2.28766	8.36992e-06
Medtr1g055235	rubber elongation factor protein	2.22866	4.38595e-06
Medtr1g054675	RNA recognition motif	-1.04904	2.44737e-17
Medtr4g057730	4-coumarate:coenzyme A ligase 8	-1.56203	1.31737e-09
Medtr7g062680	L-type lectin-domain receptor kinase IV.2-like protein	4.95081	0.000151257
Medtr6g024165	pectinesterase	7.74143	9.5311e-24
Medtr5g005850	2-hydroxyisoflavanone dehydratase	-1.83734	2.20193e-17
Medtr2g076490	epidermis-specific secreted EP1-like glycoprotein	-1.76336	2.5388e-105
Medtr5g057345	LRR receptor-like kinase family protein	4.80198	0.000360377
Medtr7g045520	Nodule Cysteine-Rich (NCR) secreted peptide	-1.08055	0
Medtr6g040290	albumin-2 protein	3.08295	1.88378e-19
Medtr7g007770	vacuolar (H+)-ATPase G subunit	-1.0215	6.04652e-08
Medtr3g082690	rubisco methyltransferase family protein	1.24944	5.42448e-06
Medtr5g066020	AT hook motif DNA-binding family protein	-1.79495	6.22837e-06
Medtr8g046240	cytochrome P450 family protein	-1.61448	2.21138e-08
Medtr0927s0010	(3S)-linalool/(E)-nerolidol/(E,E)-geranyl linalool synthase, partial	-5.58412	1.06472e-38
Medtr3g070860	leucoanthocyanidin dioxygenase-like protein	-1.91364	2.34959e-208
Medtr3g463720	RING/U-box protein	-1.00821	7.25517e-41
Medtr4g066240	hypothetical protein TSUD_88600	-3.46086	3.69973e-73
Medtr2g078470	2-isopropylmalate synthase	-3.43371	6.3929e-15
Medtr8g032055	transmembrane protein, putative	-1.96112	0.000961485
Medtr4g008050	B-box type zinc finger protein, putative	1.23053	3.01414e-20
Medtr0228s0020	hypothetical protein MTR_0228s0020	-1.01142	6.0971e-07
Medtr7g406940	late nodulin	-1.24693	1.00956e-28
Medtr2g015040	ethylene response factor	-2.23598	0.000234127
Medtr0813s0020	NBS-LRR resistance protein, partial	3.87029	0.000161573
Medtr3g026400	glycoside hydrolase family 1 protein	1.50213	1.90503e-05
Medtr3g094670	horseradish peroxidase-like protein	-2.03219	2.75072e-15
Medtr4g080700	papain family cysteine protease	-2.28782	3.31237e-195
Medtr0022s0200	hypothetical protein MTR_0022s0200	1.75194	2.17906e-05
Medtr4g122800	plant invertase/pectin methylesterase inhibitor	1.23434	2.0158e-19
Medtr4g088660	WD domain, G-beta repeat protein	1.92032	5.137e-51
Medtr1g115890	chalcone-flavanone isomerase family protein	2.03654	1.47862e-07
Medtr4g082355	transmembrane protein, putative	-1.14403	2.70083e-06
Medtr5g070700	cytochrome P450 family 71 protein	-1.05881	0.000159401
Medtr4g080777	disease resistance protein (TIR-NBS-LRR class), putative	1.04133	0.00026277
Medtr6g033660	UDP-glucosyl transferase 88A1	1.11816	4.95894e-131
Medtr6g059800	transmembrane protein, putative	5.44715	4.42812e-06
Medtr0999s0010	hypothetical protein MTR_0999s0010	1.44584	0.000706479
Medtr1g103390	hypothetical protein MTR_1g103390	-2.92395	0.000502593
Medtr7g094830	DUF3049 family protein	1.16109	1.51946e-11
Medtr4g059670	root cap/late embryogenesis-like protein	2.72111	7.5344e-09
Medtr2g090215	hypothetical protein MTR_2g090215	-1.1067	0.000875452
Medtr3g027940	DNA-damage-repair/toleration DRT100-like protein	-1.03613	5.11125e-11
Medtr4g079470	papain family cysteine protease	-2.36605	1.15195e-20
Medtr4g068560	hypothetical protein MTR_4g068560	-1.69371	1.20309e-12
Medtr7g100680	DNA replication licensing factor MCM8	-1.02866	4.92383e-16
Medtr7g082430	receptor-like kinase	-1.16448	0.000120705
Medtr8g024260	PRR response regulator	1.46962	3.54789e-53
Medtr4g066590	hypothetical protein TSUD_396650	-1.128	2.42765e-15
Medtr8g022340	SAUR-like auxin-responsive family protein	-4.33552	2.39896e-05
Medtr3g084530	flavonoid glucosyltransferase	2.05503	3.33826e-14
Medtr4g019520	glyoxal oxidase amino-terminal protein	1.69095	3.45154e-08
Medtr4g033275	transmembrane amino acid transporter family protein	4.94988	0.000152019
Medtr2g033630	plant invertase/pectin methylesterase inhibitor	-1.91324	5.16719e-128
Medtr4g129270	trehalose-6-phosphate synthase domain protein	-1.99557	8.29834e-59
Medtr4g116273	hypothetical protein MTR_4g116273	-1.03122	1.61958e-10
Medtr1g027660	wall-associated receptor kinase-like protein	-2.58625	0.000175409
Medtr3g008120	hypothetical protein MTR_7g104915	4.79582	0.000372857
Medtr1g111830	MYB-like transcription factor family protein	-1.27614	2.40042e-33
Medtr8g057020	monoterpene synthase	2.50934	0.000395938
Medtr2g044100	GDSL-like lipase/acylhydrolase	-1.53081	2.55048e-23
Medtr8g465570	S-locus lectin kinase family protein	-1.82307	0.000402896
Medtr3g092540	hypothetical protein MTR_3g092540	-3.2945	3.49839e-05
Medtr2g089835	wound-responsive family protein	2.35564	6.44327e-05
Medtr2g090295	E3 ubiquitin-protein ligase RMA1H1-like protein	-1.06417	5.67187e-97
Medtr3g070620	ATRAD3-like protein	2.90311	0.000476435
Medtr7g095710	calcium-transporting ATPase	1.01487	0
Medtr3g063450	late nodulin	-1.10333	1.24871e-48
Medtr0454s0020	hypothetical protein MTR_0454s0020	-1.57966	7.26907e-08
Medtr8g006650	COP9 signalosome complex subunit 5a-like protein	-4.80957	0.000369933
Medtr1g092740	GDSL-like lipase/acylhydrolase	-1.00065	4.40103e-05
Medtr8g075620	hypothetical protein MTR_8g075620	-1.03825	1.3227e-05
Medtr1g090667	FAD/NAD(P)-binding oxidoreductase family protein	-1.6586	8.00347e-19
Medtr2g008540	chaperone DnaJ domain protein	-2.74022	5.97622e-22
Medtr2g085360	STIG1-like protein	4.8933	0.00021347
Medtr1g077650	transmembrane protein, putative	-1.29594	2.97947e-16
Medtr7g062890	L-type lectin-domain receptor kinase IV.2-like protein	1.68966	1.77852e-09
Medtr1g027050	stress-induced receptor-like kinase	-1.18717	7.68998e-05
Medtr1g014320	NADP-dependent glyceraldehyde-3-phosphate dehydrogenase	-1.68119	9.29469e-121
Medtr6g477870	RNA recognition motif	-1.22381	5.43362e-07
Medtr8g466220	polygalacturonase inhibitor	-5.94218	1.91962e-158
Medtr1g072320	bHLH transcription factor	1.47673	7.16895e-13
Medtr4g050710	uncharacterized protein LOC100813682	-2.37075	2.93391e-34
Medtr2g072970	late nodulin	-1.03982	1.13148e-09
Medtr3g087770	heavy metal transport/detoxification superfamily protein	1.17642	4.24026e-12
Medtr3g070170	HXXXD-type acyl-transferase family protein	2.10189	2.79423e-05
Medtr4g033170	isoflavone-7-O-methyltransferase	-1.83335	5.30962e-63
Medtr0006s0240	disease resistance protein (CC-NBS-LRR class) family protein	-1.43672	1.78661e-07
Medtr4g060600	hypothetical protein MTR_4g060600	-1.74091	1.20735e-26
Medtr7g081795	AP2-domain DNA-binding protein	-2.77215	8.5845e-18
Medtr4g415070	NB-ARC domain protein	1.63185	1.95447e-05
Medtr5g012660	PREDICTED: putative pentatricopeptide repeat-containing protein At5g47460	1.70887	0.00094184
Medtr3g104510	glutaredoxin-C1 protein	1.25885	1.73814e-77
Medtr5g020710	transmembrane-like protein	1.00105	0.000129379
Medtr5g041400	DOF domain, zinc finger protein	2.7265	2.09842e-37
Medtr7g071760	wound-induced-like protein	1.06968	4.20716e-05
Medtr7g115120	transcription factor bZIP88	-2.38325	1.86116e-220
Medtr4g108720	MADS-box transcription factor family protein	2.53073	8.61741e-06
Medtr7g114980	aldo/keto reductase family oxidoreductase	-1.47705	3.86368e-13
Medtr5g078140	myb transcription factor	2.26567	4.28733e-05
Medtr4g105770	PREDICTED: serine/threonine-protein kinase HT1-like	1.22926	0.000130269
Medtr0118s0070	expansin-like protein B1	1.95359	3.46522e-114
Medtr0330s0030	Nodule Cysteine-Rich (NCR) secreted peptide	-1.14577	0.000100706
Medtr6g064980	(3S)-linalool/(E)-nerolidol/(E,E)-geranyl linalool synthase	-3.70754	5.69942e-15
Medtr5g087480	hsp20/alpha crystallin family protein	1.07906	1.36115e-09
Medtr7g084680	C2 domain protein	1.11169	2.41896e-23
Medtr5g430440	hypothetical protein MTR_5g430440	3.14206	2.54253e-06
Medtr8g006815	AP2 domain class transcription factor	-1.20624	5.52836e-05
Medtr8g080980	peptidyl-prolyl cis-trans isomerase FKBP62-like protein	-1.49744	4.32929e-90
Medtr7g015880	Nodule Cysteine-Rich (NCR) secreted peptide	-1.21986	1.47688e-32
Medtr2g021155	F-box protein interaction domain protein	-1.50544	0.000376449
Medtr3g084990	transmembrane protein, putative	-1.92929	2.52852e-70
Medtr1g015890	glutaredoxin-like protein, putative	1.38	4.89905e-183
Medtr4g133750	cytochrome P450 family 71 protein	1.27549	0.000119092
Medtr0011s0020	cellulose synthase-like protein	1.06746	1.68065e-96
Medtr3g462330	RNA-binding (RRM/RBD/RNP motif) family protein	-1.01038	5.09001e-102
Medtr8g005325	DUF247 domain protein	-2.82576	0.000281252
Medtr8g079400	LRR and NB-ARC domain disease resistance protein	-2.38295	4.50718e-66
Medtr3g073450	co-chaperone GrpE family protein	-1.26365	3.10448e-28
Medtr3g115340	starch branching enzyme I	1.02027	0
Medtr0052s0120	hypothetical protein MTR_0052s0120	1.19809	1.90388e-05
Medtr3g435480	DOF-type zinc finger DNA-binding family protein	1.04737	2.87719e-74
Medtr7g009270	hypothetical protein MTR_7g009270	-1.32943	3.2397e-27
Medtr5g037680	F-box protein interaction domain protein	-1.25935	2.03541e-05
Medtr6g013455	DUF223 domain protein	-2.41153	1.78808e-09
Medtr7g021770	ribulose bisphosphate carboxylase large chain domain protein	-6.283	6.14455e-10
Medtr4g083970	phloem protein	1.35702	7.39928e-27
Medtr7g077215	Bowman birk trypsin inhibitor	1.16933	0.000129302
Medtr4g117090	xyloglucanase-specific endoglucanase inhibitor protein	1.5677	8.66464e-30
Medtr7g072550	WEB family plant protein	-1.36422	4.05594e-33
Medtr2g450150	Nodule Cysteine-Rich (NCR) secreted peptide	-1.0796	2.93983e-24
Medtr4g128590	xyloglucan endotransglucosylase/hydrolase family protein	-1.39716	4.05594e-33
Medtr3g067445	albumin I	1.06434	2.13905e-10
Medtr4g118355	pyruvate orthophosphate dikinase	2.73535	5.05352e-19
Medtr6g078140	Kunitz type trypsin inhibitor / miraculin	-5.22305	2.72889e-05
Medtr4g094898	caffeoyl-CoA 3-O-methyltransferase	-1.83919	0.000125456
Medtr5g026730	zinc finger, C3HC4 type (RING finger) protein	-3.12907	6.4577e-10
Medtr5g012490	eukaryotic aspartyl protease family protein	-1.25127	7.2222e-172
Medtr4g011630	ATP binding cassette transporter	-2.01497	0
Medtr8g092630	cinnamyl alcohol dehydrogenase-like protein	1.52698	9.10454e-08
Medtr1g069960	ethylene response factor	-2.22659	4.68545e-07
Medtr3g112180	omega-hydroxypalmitate O-feruloyl transferase	2.01194	6.7528e-07
Medtr2g086040	cytochrome P450 family 94 protein	-3.74151	5.51248e-128
Medtr2g044310	Nodule Cysteine-Rich (NCR) secreted peptide	-1.08089	0.000387629
Medtr1g070495	photosystem II reaction center W	-1.82095	1.73464e-05
Medtr1g080990	MtN26	-1.1607	2.56841e-19
Medtr7g406920	hypothetical protein MTR_7g406920	-1.35419	1.67577e-09
Medtr3g027330	receptor-like protein	2.05889	1.5128e-10
Medtr7g102806	Nodule Cysteine-Rich (NCR) secreted peptide	-1.36812	1.68251e-33
Medtr3g095040	WRKY family transcription factor	1.774	1.16334e-13
Medtr3g064350	hypothetical protein MTR_3g064350	-2.49702	9.74383e-80
Medtr1g025640	hypothetical protein MTR_1g025640	5.30834	1.33295e-05
Medtr7g046360	hypothetical protein MTR_7g046360	2.01246	6.02009e-05
Medtr3g105550	3-ketoacyl-CoA synthase-like protein	1.46828	2.1693e-06
Medtr3g090940	bidirectional sugar transporter	1.30172	1.5592e-08
Medtr7g065600	glutathione S-transferase, amino-terminal domain protein	-2.77662	4.3387e-06
Medtr7g015130	NLI interacting factor-like phosphatase	1.05844	7.0825e-26
Medtr5g023240	PREDICTED: lysine histidine transporter-like 8	-1.37725	1.3298e-11
Medtr8g075780	chaperone DnaJ domain protein	-3.64407	2.06229e-32
Medtr1g026790	hypothetical protein MTR_1g026790	1.50578	0.000550405
Medtr4g069390	nucleotide-diphospho-sugar transferase family protein	3.90193	0.00045867
Medtr7g018320	S-adenosylmethionine decarboxylase proenzyme	1.15028	0
Medtr3g462280	equilibrative nucleoside transporter	1.19326	0.000622356
Medtr0554s0020	hypothetical protein TSUD_128510	2.0946	8.13401e-05
Medtr2g010300	cytochrome P450 family protein	1.581	2.93446e-11
Medtr6g008500	cytochrome P450 family 82 protein	-1.37203	1.6611e-174
Medtr4g098630	NAC transcription factor-like protein	2.8193	9.43529e-10
Medtr8g092890	transducin/WD-like repeat-protein	1.78287	8.34107e-07
Medtr4g133760	cytochrome P450 family 71 protein	1.14345	0.000979586
Medtr6g086365	arabinogalactan protein	-1.22004	1.48481e-05
Medtr0046s0180	pfkB family carbohydrate kinase	3.39772	1.78352e-05
Medtr2g096780	hypothetical protein MTR_2g096780	-1.13289	0.000759816
Medtr5g005570	gibberellin 2-beta-dioxygenase	1.0713	1.56031e-09
Medtr8g080570	rubber elongation factor protein	1.71347	4.67961e-10
Medtr5g083170	ferritin	1.00301	0
Medtr4g017790	Nodule Cysteine-Rich (NCR) secreted peptide	-1.28877	1.09731e-14
Medtr4g039740	DUF642 family protein	1.54637	0.000682412
Medtr2g072090	disease resistance protein (CC-NBS-LRR class) family protein	-5.79022	2.10629e-07
Medtr1g090930	legume lectin beta domain protein	7.06771	5.47919e-16
Medtr4g081280	disease resistance protein (TIR-NBS-LRR class)	1.44329	1.09681e-15
Medtr3g024480	transmembrane protein, putative	-1.48891	7.14136e-09
Medtr8g009000	enhanced downy mildew protein	-1.36152	4.90088e-06
Medtr8g092970	RING-H2 finger protein ATL1L	-3.39327	8.15401e-13
Medtr8g012795	Defensin-like protein	1.8933	2.62645e-05
Medtr3g088675	hypothetical protein TSUD_402240	-3.04601	3.46535e-31
Medtr4g095050	cytochrome P450 family protein	-4.26152	1.2131e-29
Medtr8g006840	ethylene response factor	-3.96001	3.16476e-39
Medtr3g092140	aldo/keto reductase family oxidoreductase	1.72337	7.14371e-07
Medtr1g111240	cytochrome P450 family cinnamate 4-hydroxylase	-2.22162	2.38162e-76
Medtr4g119430	transmembrane protein, putative, partial	-1.35961	2.54745e-09
Medtr2g062470	BAH domain protein	-2.06913	1.68601e-14
Medtr5g011540	MATE efflux family protein	1.08083	2.82423e-34
Medtr6g011200	LOB domain protein	-2.23598	0.000234127
Medtr5g074710	peroxidase family protein	-1.93464	0.000582655
Medtr3g107630	acyl thioesterase-like protein	1.75194	7.11096e-73
Medtr6g082820	wall-associated receptor kinase carboxy-terminal protein	4.10908	0.000119432
Medtr1g073380	ARID/bright DNA-binding domain protein	-1.67531	9.96595e-63
Medtr7g081050	triacylglycerol lipase-like protein	-2.26582	6.18108e-08
Medtr8g031910	NAD(P)-binding rossmann-fold protein	-1.04601	9.06677e-19
Medtr4g070630	transmembrane protein, putative	1.62384	2.49862e-05
Medtr6g027680	cationic amino acid transporter 2, vacuolar protein	1.20229	9.49511e-13
Medtr6g033450	pathogenesis-related protein bet V I family protein	-3.94086	1.27998e-150
Medtr4g022400	galactose oxidase/kelch repeat protein	7.27181	4.85368e-18
Medtr8g022300	dormancy/auxin associated protein	-2.26657	2.28887e-18
Medtr4g088855	hypothetical protein MTR_4g088855	1.02594	3.2517e-05
Medtr4g128410	xyloglucan endotransglucosylase/hydrolase family protein	-2.46287	3.13022e-11
Medtr2g099470	Chitinase (Class IV) / Hevein	-2.00702	7.81427e-24
Medtr4g038440	caffeic acid O-methyltransferase	1.11341	0
Medtr4g093250	class I glutamine amidotransferase	1.04683	4.26527e-94
Medtr3g052068	GRF zinc finger protein	3.22773	3.0846e-08
Medtr4g033190	hypothetical protein MTR_4g033190	-1.32721	2.12914e-05
Medtr5g059420	Nodule Cysteine-Rich (NCR) secreted peptide	1.23434	1.19188e-11
Medtr6g004020	PREDICTED: pyruvate kinase, cytosolic isozyme-like	-1.08449	3.71175e-226
Medtr4g094325	vacuolar iron transporter-like protein	1.08202	2.1352e-90
Medtr6g083320	calmodulin-binding-like protein	2.18592	2.52001e-06
Medtr4g093890	leguminosin group485 secreted peptide	1.16538	3.63198e-12
Medtr5g090740	AAA domain protein	-1.77364	2.97319e-10
Medtr1g037690	transmembrane protein, putative	-1.11191	3.56819e-24
Medtr3g027280	legume lectin beta domain protein	7.30288	9.88064e-200
Medtr1g085040	myb transcription factor	2.65883	2.30165e-08
Medtr4g415390	auxin influx transporter	1.9502	1.49049e-14
Medtr7g445930	Nodule Cysteine-Rich (NCR) secreted peptide	-1.09898	9.80967e-05
Medtr5g032070	hypothetical protein MTR_5g032070	1.34261	2.04256e-59
Medtr7g022420	hypothetical protein MTR_7g022420	-1.34919	1.60276e-13
Medtr3g099030	heavy-metal-associated domain protein	5.67906	5.57579e-07
Medtr1g073480	GRF zinc finger protein	2.06973	4.66289e-26
Medtr4g069350	nucleotide-diphospho-sugar transferase family protein	3.71768	1.38839e-08
Medtr7g009780	polyvinylalcohol dehydrogenase-like protein	1.4535	2.02366e-08
Medtr8g042020	cytochrome P450 family 72 protein	1.41259	6.32565e-104
Medtr2g094430	PREDICTED: putative pentatricopeptide repeat-containing protein At3g08820	1.01704	4.20379e-11
Medtr4g082360	transmembrane protein, putative	-2.75263	3.68181e-17
Medtr8g470390	disease resistance protein (TIR-NBS-LRR class)	3.00076	2.78123e-06
Medtr3g077870	inactive poly polymerase SRO4	-1.77543	1.6102e-35
Medtr3g463020	zinc finger, C3HC4 type (RING finger) protein	-5.13295	5.10772e-05
Medtr7g117930	ribulose bisphosphate carboxylase large chain domain protein	3.16162	3.66912e-06
Medtr4g044463	STIG1-like protein	5.07387	6.93216e-05
Medtr6g038090	disease resistance protein (TIR-NBS-LRR class), putative	1.29372	1.46562e-10
Medtr4g088200	isoflavone-7-O-methyltransferase	-2.46522	0.000237788
Medtr3g062060	hypothetical protein MTR_3g062060	-1.41815	0.000365597
Medtr5g047620	transcription factor jumonji (JmjC) domain protein	-1.49902	8.11056e-07
Medtr7g063490	legume-specific protein	-2.05085	5.53864e-77
Medtr3g063140	(3S)-linalool/(E)-nerolidol/(E,E)-geranyl linalool synthase	-4.23567	4.9465e-172
Medtr7g445530	histone-lysine N-methyltransferase, suvh protein	4.73165	0.000526126
Medtr6g083730	calmodulin-binding-like protein	1.48291	5.13232e-09
Medtr1g029500	F-box SKP2A-like protein	-3.28505	2.23253e-112
Medtr5g024810	CW-type zinc finger protein	2.24944	1.01855e-06
Medtr5g070440	B3 DNA-binding domain protein	-3.59855	1.23998e-05
Medtr7g056033	hypothetical protein MTR_7g056033	-2.88806	0.000164423
Medtr7g104110	drug resistance transporter-like ABC domain protein	-4.70736	0.000635389
Medtr2g034470	glucan endo-1,3-beta-glucosidase	-2.03818	1.41884e-27
Medtr0807s0020	albumin-2 protein	4.27218	2.59106e-09
Medtr2g041620	acyl-CoA N-acyltransferase (NAT) superfamily protein	-1.28451	1.95523e-51
Medtr3g467430	glutathione S-transferase, amino-terminal domain protein	-1.57123	1.79792e-05
Medtr1g088795	hypothetical protein MTR_1g088795	-1.12322	1.89079e-06
Medtr1g051195	Hop-interacting protein THI031, putative	-1.23457	7.28005e-108
Medtr7g093820	disease resistance response protein	-3.30459	8.47042e-24
Medtr3g069890	hypothetical protein MTR_3g069890	-1.18868	8.67679e-08
Medtr3g104880	hypothetical protein MTR_3g104880	1.77996	1.43382e-05
Medtr6g024095	GTP-binding ERG-like protein	1.13175	1.6824e-12
Medtr1g047960	polygalacturonase inhibitor	-5.66675	2.42999e-36
Medtr6g022210	cystinosin-like protein	2.0568	1.04703e-07
Medtr1g081280	DUF2358 family protein	1.50098	0.000913665
Medtr3g009050	PREDICTED: probable leucine-rich repeat receptor-like protein kinase At1g35710	-2.67131	7.27075e-28
Medtr3g082170	hypothetical protein MTR_3g082170	2.32672	4.24799e-06
Medtr1g075340	inhibitor of trypsin and hageman factor-like protein	-1.40884	0.000282735
Medtr4g120970	pathogenesis-related protein bet V I family protein	-3.94086	1.27998e-150
Medtr6g023340	chitinase	1.41698	4.42728e-66
Medtr6g074160	hypothetical protein MTR_6g074160	1.40972	0.000226221
Medtr8g028075	dopamine beta-monooxygenase	2.72337	6.91824e-10
Medtr1g036710	endonuclease/exonuclease/phosphatase family protein	-1.3608	7.77888e-34
Medtr7g090750	F-box/FBD-like domain protein	1.08315	0.000139748
Medtr4g070640	transmembrane protein, putative	1.4205	4.87825e-09
Medtr8g075140	embryo defective 3006 protein, putative	1.00577	1.69095e-06
Medtr5g055680	flavonol synthase/flavanone 3-hydroxylase	-2.52887	1.9929e-64
Medtr3g008760	plant invertase/pectin methylesterase inhibitor	1.23544	3.64872e-26
Medtr8g074270	adipocyte plasma membrane-associated-like protein	1.23027	2.42927e-187
Medtr5g041420	DOF zinc finger protein	2.26588	5.30335e-08
Medtr7g106340	E3 ubiquitin-protein ligase PUB23-like protein	-1.4825	5.23606e-14
Medtr4g107760	SPFH/band 7/PHB domain membrane-associated family protein	-2.29091	6.82665e-15
Medtr5g024640	auxin efflux carrier family protein	-4.77062	4.19905e-07
Medtr6g042030	transmembrane protein, putative	1.01691	6.47147e-10
Medtr7g417750	allene oxide cyclase	-2.18491	1.05824e-31
Medtr5g058810	ribonuclease II family protein	5.51248	2.546e-06
Medtr6g016640	proline dehydrogenase	1.48055	3.39296e-11
Medtr4g119790	flowering-promoting factor-like protein	1.73643	1.52848e-13
Medtr7g051650	glycoside hydrolase family 1 protein	1.50403	0.000282446
Medtr2g007990	auxin-induced 5NG4-like protein	1.15907	3.47107e-240
Medtr6g069230	animal RPA1 domain protein	-1.79786	0.000842976
Medtr2g087470	DUF3049 family protein	3.88823	5.06567e-05
Medtr1g032280	hypothetical protein MTR_1g032280	-1.29474	2.11611e-05
Medtr2g014240	auxin-repressed/dormancy-associated protein	-1.36774	2.09709e-134
Medtr3g098930	sugar efflux transporter for intercellular exchange protein	1.08882	2.73511e-76
Medtr5g084540	leguminosin group485 secreted peptide	5.23509	2.28211e-05
Medtr5g056120	hypothetical protein MTR_5g056120	-2.09747	0.000406933
Medtr1g054620	hypothetical protein MTR_1g054620	1.66315	0.000118708
Medtr0055s0100	hypothetical protein MTR_0055s0100	2.1326	6.07474e-06
Medtr4g094302	NAC transcription factor-like protein	1.40491	1.18468e-09
Medtr4g014890	DUF223 domain protein	2.8695	0.000365829
Medtr5g029190	cellulose synthase-like protein	-1.14526	2.09222e-30
Medtr4g096840	plant gibberellin 2-oxidase	-1.59855	0.000935231
Medtr3g097420	Defensin	-1.95955	3.27907e-14
Medtr4g127100	auxin efflux carrier family transporter	1.64091	1.18589e-07
Medtr1g093100	xyloglucanase-specific endoglucanase inhibitor protein	-4.14604	1.87704e-49
Medtr3g073670	heavy metal transport/detoxification superfamily protein	1.09332	9.35475e-13
Medtr2g017955	GDSL-like lipase/acylhydrolase	1.41476	0.000499862
Medtr4g094720	1-cys peroxiredoxin PER1	5.23434	2.29479e-05
Medtr3g104750	WRKY family transcription factor	3.32626	1.59436e-15
Medtr3g061330	plant-specific B3-DNA-binding domain protein	-3.67695	1.5455e-41
Medtr4g011640	ATP binding cassette transporter	-2.32558	2.67306e-15
Medtr1g026350	4-coumarate-CoA ligase-like protein	-7.10317	3.50692e-16
Medtr1g072260	stem-loop-binding protein of 41 kDa protein A	-1.52816	1.05953e-06
Medtr6g039180	receptor-like protein	-1.23143	7.52161e-05
Medtr4g132765	non-heme dioxygenase in morphine synthesis amino-terminal protein	1.77844	0.000267805
Medtr1g113820	ankyrin repeat protein	1.25314	8.52735e-11
Medtr4g065850	PREDICTED: DNA-damage-repair/toleration protein DRT100-like	7.75459	6.25848e-24
Medtr2g103650	polygalacturonase/glycoside hydrolase family protein	3.8193	2.36405e-12
Medtr3g064080	cysteine-rich RLK (receptor-like kinase) protein	-1.37557	1.1467e-08
Medtr7g090550	catalytic/protein phosphatase type 2C	-1.16415	6.87415e-11
Medtr3g090120	Pmr5/Cas1p GDSL/SGNH-like acyl-esterase family protein	1.05301	1.66469e-11
Medtr8g013580	G-type lectin S-receptor-like Serine/Threonine-kinase	1.517	0.000535903
Medtr4g063735	wuschel-related homeobox protein	-1.09993	1.15368e-21
Medtr7g008020	Nodule Cysteine-Rich (NCR) secreted peptide	-1.28923	4.52057e-06
Medtr4g032995	quinone-oxidoreductase-like protein	-2.64985	1.52481e-29
Medtr2g019950	monothiol glutaredoxin-S2 protein	2.15633	0.000456574
Medtr7g027960	cytochrome P450 family flavone synthase	-4.48782	8.99544e-112
Medtr3g089090	EF hand calcium-binding family protein	8.40426	9.05329e-35
Medtr2g044970	hypothetical protein MTR_2g044970	1.42453	2.42441e-06
Medtr4g005160	epoxide hydrolase	1.389	2.25909e-10
Medtr3g074930	PREDICTED: nucleotide pyrophosphatase/phosphodiesterase	1.08633	1.04986e-197
Medtr8g089345	hypothetical protein MTR_8g089345	-2.99672	0.0008128
Medtr3g028620	hypothetical protein MTR_3g028620	-4.61885	0.000990075
Medtr4g124855	unknown	1.98641	0.000725358
Medtr8g015970	ABC transporter-like family-protein	1.10057	1.62732e-130
Medtr1g090680	LRR and NB-ARC domain disease resistance protein	1.52682	3.47121e-56
Medtr2g073010	Kunitz type trypsin inhibitor	-1.26206	7.22774e-19
Medtr1g105750	cysteine-rich receptor-kinase-like protein	2.96425	1.05662e-165
Medtr3g115120	DUF630 family protein	-1.03187	2.06603e-56
Medtr2g069990	Serine/Threonine kinase family protein	5.79376	1.76839e-07
Medtr4g094912	beta-1,4-xylosyltransferase, putative	-3.80865	8.16735e-119
Medtr3g013890	unknown	-1.40099	1.84294e-119
Medtr5g020860	hypothetical protein MTR_5g020860	-1.52816	0.000723721
Medtr3g079700	double-stranded RNA-binding motif protein	1.00078	4.57739e-09
Medtr1g073610	plant acid phosphatase	-1.03245	0.000545373
Medtr4g132260	lactoylglutathione lyase-like protein	1.83206	2.73548e-55
Medtr7g022600	F-box protein interaction domain protein	-2.80088	0.000333557
Medtr2g094860	PREDICTED: putative cyclic nucleotide-gated ion channel 15	2.05909	1.45657e-05
Medtr5g015840	DUF2419 family protein	1.05397	4.69843e-07
Medtr0368s0010	patatin-like phospholipase, partial	6.79659	1.29912e-13
Medtr7g088470	alpha-L-arabinofuranosidase-like protein	-1.01085	3.11708e-104
Medtr5g016410	RecName: Full=Cytochrome P450 81E8	-1.93959	1.45709e-08
Medtr3g110330	PREDICTED: NADP-dependent malic enzyme	1.1941	2.45769e-18
Medtr4g074390	PPR containing plant-like protein	2.40787	1.17357e-05
Medtr5g031290	cinnamyl alcohol dehydrogenase-like protein	-1.23218	2.25073e-11
Medtr2g008560	Lipid transfer protein	-2.01628	1.10097e-169
Medtr4g075110	cytochrome P450 family protein	-2.37836	1.60599e-49
Medtr7g068250	yippee family zinc-binding protein, putative	4.37873	1.54072e-05
Medtr7g016780	hypothetical protein TSUD_229310	-1.09893	9.45197e-22
Medtr7g071925	hypothetical protein MTR_7g071925	-1.22438	3.9549e-20
Medtr3g111610	GNS1/SUR4 membrane family protein	-3.42863	6.12118e-07
Medtr6g078070	Kunitz type trypsin inhibitor / miraculin	-1.66894	1.53112e-26
Medtr1g104840	hypothetical protein MTR_1g104840	3.72337	7.88739e-09
Medtr0419s0040	disease resistance protein (TIR-NBS-LRR class)	1.73685	0.000175065
Medtr1678s0010	pollen protein Ole E I-like protein	2.48644	2.61613e-132
Medtr7g014570	isoflavone-7-O-methyltransferase	-1.76454	8.44238e-18
Medtr8g027430	transmembrane protein, putative	1.53782	4.69103e-07
Medtr6g008210	zinc finger AN1 domain stress-associated protein	-1.0065	4.92383e-16
Medtr0069s0090	Rpp4C4	-3.65924	6.01496e-05
Medtr3g070090	acid phosphatase-like protein	1.38176	6.8087e-41
Medtr8g020610	auxin-binding protein ABP19a	4.6979	3.37936e-30
Medtr4g060090	transmembrane protein, putative	-3.14975	4.30584e-05
Medtr5g048335	Nodule Cysteine-Rich (NCR) secreted peptide	-1.22601	2.83642e-77
Medtr2g044330	Nodule Cysteine-Rich (NCR) secreted peptide	-1.18661	0
Medtr4g107040	PREDICTED: aldehyde dehydrogenase family 2 member B4, mitochondrial	-1.11997	1.10614e-282
Medtr4g015600	PREDICTED: uncharacterized protein LOC101488341 isoform X1	-1.11779	2.25668e-24
Medtr1g074950	sieve element occlusion protein	4.63026	4.72803e-12
Medtr7g079870	ROP-interactive CRIB motif protein	1.23695	0.000151804
Medtr0578s0010	CBL-interacting Serine/Threonine-kinase, putative, partial	1.04736	5.00129e-05
Medtr6g089580	molybdenum cofactor sulfurase	-1.42857	1.75878e-06
Medtr6g073250	disease resistance protein (TIR-NBS-LRR class)	2.43584	2.14832e-15
Medtr1g108640	DUF4228 domain protein	-1.13191	2.19818e-12
Medtr1g019005	hypothetical protein MTR_3g021215	-1.56634	0.000372992
Medtr2g012350	tyrosine kinase family protein	1.06303	0.000346392
Medtr1g072450	xyloglucanase-specific endoglucanase inhibitor protein	-1.05539	2.17838e-08
Medtr1g056370	disease resistance response protein	-1.88806	2.77978e-06
Medtr6g463210	hypothetical protein MTR_6g463210	-1.11985	6.75431e-16
Medtr8g028905	ARID/bright DNA-binding domain protein	1.00987	1.39789e-05
Medtr0246s0020	basic helix loop helix (bHLH) DNA-binding family protein	1.35492	3.44896e-67
Medtr2g103610	hypothetical protein MTR_2g103610	-2.41146	1.46739e-12
Medtr1g054650	hypothetical protein MTR_1g054650	6.139	3.4017e-09
Medtr6g033580	sucrose proton symporter 2	-2.6132	2.63355e-129
Medtr7g108890	pectinesterase/pectinesterase inhibitor	4.80233	5.41054e-39
Medtr4g027840	Lipid transfer protein	1.39598	0.000541926
Medtr6g042200	NAD(P)H-quinone oxidoreductase subunit H	1.11617	1.97543e-09
Medtr6g069140	alpha-galactosidase-like protein	-2.24926	5.18438e-10
Medtr2g013970	hypothetical protein MTR_2g013970	-1.80536	6.13027e-09
Medtr1g081660	benzyl alcohol O-benzoyltransferase	-1.05095	5.56248e-51
Medtr2g029390	hypothetical protein MTR_2g029390	3.07387	1.1016e-06
Medtr5g068970	hypothetical protein MTR_5g068970	4.07387	0.000152019
Medtr5g068640	transmembrane protein, putative	1.39375	4.84444e-24
Medtr4g122740	plant invertase/pectin methylesterase inhibitor	1.67862	2.99403e-54
Medtr5g055800	2OG-Fe(II) oxygenase family oxidoreductase	-1.07082	1.94758e-05
Medtr5g036410	matrix metalloproteinase	-1.63374	4.99817e-14
Medtr3g107830	dehydration-responsive RD22-like protein	1.02917	2.26373e-17
Medtr1g044470	transmembrane protein, putative	-4.33552	2.39896e-05
Medtr2g046680	NA	1.41291	7.71681e-25
Medtr4g103490	subtilisin-like serine protease	-1.01815	3.62748e-71
Medtr4g033015	isoflavone-7-O-methyltransferase	-1.78367	5.92933e-110
Medtr5g031850	PREDICTED: myb-like protein X	-2.46214	2.16472e-09
Medtr4g098035	basic helix loop helix (bHLH) DNA-binding family protein	-1.92717	4.91738e-48
Medtr6g007980	senescence-associated protein	1.10728	1.86307e-95
Medtr6g086435	pectinesterase	6.0628	8.76485e-09
Medtr8g027455	hypothetical protein MTR_8g027455	-1.02181	5.05475e-09
Medtr0003s0580	BPS1, putative	-1.76047	1.60021e-26
Medtr3g101410	patatin-like phospholipase	-2.45368	1.68486e-05
Medtr5g037420	TPR-like protein	-2.64417	4.01151e-10
Medtr4g064873	transcriptional regulator superman protein	1.37107	1.85731e-09
Medtr3g028210	anthocyanin 5-aromatic acyltransferase	4.30834	2.71608e-05
Medtr8g039090	NADPH:quinone oxidoreductase-like protein	-1.56108	1.37368e-06
Medtr3g016055	hypothetical protein MTR_3g016055	-1.86784	0.000446158
Medtr8g013090	plant acid phosphatase	-1.6947	2.74704e-07
Medtr1g090737	long-chain acyl-CoA synthetase	1.23917	9.54455e-07
Medtr8g479380	multi-copper oxidase-like protein	4.0235	1.26524e-82
Medtr3g096760	amino acid permease	1.4589	1.25841e-15
Medtr3g084980	MADS-box transcription factor	1.41369	2.41312e-23
Medtr3g061630	chaperonin-like RbcX protein	1.01616	2.6369e-08
Medtr3g070740	pectate lyase family protein	2.40566	0.000579222
Medtr2g069300	1-aminocyclopropane-1-carboxylate oxidase-like protein	-2.16285	1.11945e-06
Medtr2g086350	Myb/SANT-like DNA-binding domain protein	3.87298	1.15483e-07
Medtr3g100950	pollen-specific LRR extensin-like protein, putative	3.44584	4.49929e-05
Medtr1g115345	C2H2-type zinc finger protein	-1.14686	0.000395793
Medtr6g044810	Kunitz type trypsin inhibitor / Alpha-fucosidase	-1.64536	1.16197e-10
Medtr8g012420	DUF760 family protein	-1.79847	0
Medtr7g056277	F-box/RNI/FBD-like domain protein, putative	-2.29043	1.66438e-07
Medtr3g109610	carotenoid cleavage dioxygenase	1.29481	4.29522e-05
Medtr3g449540	PREDICTED: probable LRR receptor-like serine/threonine-protein kinase At3g47570	-1.73037	3.17537e-10
Medtr7g053580	hypothetical protein MTR_7g053580	2.19077	3.23892e-13
Medtr4g087850	hypothetical protein MTR_4g087850	-1.9282	1.78435e-33
Medtr3g111970	hypothetical protein MTR_3g111970	-2.17884	1.24857e-54
Medtr7g071585	late nodulin	-1.05481	2.36215e-12
Medtr7g033410	sulfite oxidase-like protein	1.4726	1.3055e-21
Medtr5g025690	EF hand calcium-binding family protein	1.66567	1.27525e-11
Medtr1g040175	benzyl alcohol O-benzoyltransferase	2.15463	1.26651e-31
Medtr7g086770	transmembrane protein, putative	2.2088	6.78324e-06
Medtr7g110300	hypothetical protein MTR_7g110300	-1.32213	0.000286619
Medtr4g051622	pyridine nucleotide-disulfide oxidoreductase family protein	-1.77634	2.65955e-19
Medtr2g079990	NAC transcription factor-like protein	-1.48012	1.1933e-49
Medtr3g076950	phloem specific protein	1.90505	2.09813e-156
Medtr2g022490	extracellular dermal glycoprotein	-5.04086	1.35562e-272
Medtr1g017090	homeobox associated leucine zipper protein	-2.25063	6.92809e-17
Medtr5g086360	hypothetical protein MTR_5g086360	1.32745	2.37935e-05
Medtr7g077340	Bowman birk trypsin inhibitor	1.42886	1.92078e-101
Medtr2g043010	viral A-type inclusion protein, putative	1.22926	3.4104e-08
Medtr5g036310	matrixin family protein	1.37783	3.06914e-41
Medtr2g018710	Myb/SANT-like DNA-binding domain protein	3.29516	5.11212e-20
Medtr3g108730	7-dehydrocholesterol reductase	-1.16559	8.93966e-05
Medtr2g028350	elongation factor Tu GTP-binding domain protein	-1.49098	0.000111309
Medtr4g036475	hypothetical protein MTR_4g036475	-2.2937	2.27282e-09
Medtr7g070210	MATE efflux family protein	1.21634	0.000159979
Medtr6g026820	hypothetical protein MTR_6g026820	1.19286	0.000647961
Medtr2g009900	hypothetical protein MTR_2g009900	-1.47302	0.000100068
Medtr7g098780	PREDICTED: pleiotropic drug resistance protein 1-like	-4.09074	4.4915e-10
Medtr5g077710	methyltransferase	6.41267	7.87095e-11
Medtr2g023680	cytochrome P450 monooxygenase	1.16085	1.84358e-202
Medtr8g086320	hypothetical protein MTR_8g086320	1.22087	5.06618e-05
Medtr3g463590	Kunitz type trypsin inhibitor / Alpha-fucosidase	-4.40591	1.35702e-05
Medtr7g108875	pectinesterase/pectinesterase inhibitor, putative	-1.69979	1.86017e-51
Medtr4g062500	cytochrome P450 family flavone synthase	4.98641	0.000121429
Medtr4g101450	zinc finger (C2H2 type) family protein, putative	1.9406	0.000449746
Medtr1g099010	vacuolar iron transporter-like protein	2.30834	0.000436093
Medtr0003s0190	hypothetical protein MTR_0003s0190	-1.63026	0.000129132
Medtr7g011850	plant/MXO21-9 protein	-1.1909	3.77325e-08
Medtr4g033285	malate dehydrogenase	5.60758	1.08728e-06
Medtr2g055940	caffeic acid O-methyltransferase	-2.89633	4.34178e-28
Medtr1g099310	chitinase	-1.04929	2.85169e-12
Medtr1g075380	inhibitor of trypsin and hageman factor-like protein	-2.1782	0.000382477
Medtr3g073180	nitrate reductase-like protein	-1.14662	3.65315e-237
Medtr8g028480	late embryogenesis abundant protein	1.87393	5.73878e-08
Medtr6g034615	hypothetical protein MTR_6g034615	1.12313	0.000197186
Medtr6g015905	hypothetical protein PHAVU_004G041600g	5.65883	8.6749e-13
Medtr4g054820	gland-specific fatty acyl-CoA reductase	-2.33552	0.00036888
Medtr8g074330	Chitinase (Class Ib) / Hevein	-1.36591	0.000509433
Medtr5g048160	F-box protein interaction domain protein	-1.37616	2.14363e-05
Medtr4g079440	papain family cysteine protease	-1.99544	3.67347e-09
Medtr6g083810	calmodulin-binding protein, putative	2.01878	0.00063999
Medtr7g085150	Nod factor-binding lectin-nucleotide phosphohydrolase	1.26834	0
Medtr8g102890	hypothetical protein MTR_8g102890	1.43387	8.84975e-07
Medtr5g044135	late nodulin	-1.49748	4.22657e-66
Medtr5g017860	peroxidase family protein	-2.14561	1.88258e-32
Medtr4g060950	lateral organ boundaries (LOB) domain protein	1.30417	3.21259e-12
Medtr2g015310	glutamate receptor 2.7	-2.76848	4.04889e-05
Medtr3g061370	plant-specific B3-DNA-binding domain protein	-2.96351	1.87659e-10
Medtr3g101400	patatin-like phospholipase	-4.63474	7.4324e-22
Medtr4g116480	E3 ubiquitin-protein ligase RING1-like protein, putative	1.25726	1.73078e-18
Medtr8g007125	patatin-like phospholipase	2.81824	4.16381e-113
Medtr2g022740	Nodule Cysteine-Rich (NCR) secreted peptide	-1.08612	5.76737e-75
Medtr2g089120	sesquiterpene synthase	-2.3528	5.88146e-05
Medtr3g110172	bark storage-like protein	1.9285	0
Medtr7g117690	AP2 domain class transcription factor	1.30382	9.90606e-19
Medtr8g064530	polygalacturonase non-catalytic protein	1.03416	4.47555e-34
Medtr8g086380	CBL-interacting kinase	1.07672	4.13152e-158
Medtr6g024220	GRF zinc finger protein	2.75945	9.50789e-06
Medtr8g098360	tubulin beta-1 chain	1.44584	1.95266e-12
Medtr7g107520	cationic peroxidase	5.07387	7.83204e-40
Medtr7g076970	Ripening related protein family	3.12473	0.000527821
Medtr3g073530	inactive rhomboid-like protein	3.1084	4.86898e-26
Medtr1g015860	cytochrome P450 family protein	1.42209	9.04757e-79
Medtr3g110900	hypothetical protein MTR_3g110900	-1.69166	7.10244e-13
Medtr7g024873	calcium-binding EF-hand protein	-2.81102	2.25194e-06
Medtr5g046610	pyruvate decarboxylase	-4.93102	0.000183656
Medtr6g072290	disease resistance protein (TIR-NBS-LRR class)	3.12193	1.32685e-11
Medtr6g007370	transmembrane protein, putative	-7.20342	3.57612e-17
Medtr5g030910	white-brown-complex ABC transporter family protein	-1.37299	7.88113e-13
Medtr3g079170	zinc-binding alcohol dehydrogenase family protein	1.63026	8.15148e-07
Medtr7g065025	Nodule Cysteine-Rich (NCR) secreted peptide	-1.00326	1.48554e-98
Medtr1g006990	subtilisin-like serine endopeptidase family protein	2.22387	2.4117e-208
Medtr5g082750	leucoanthocyanidin dioxygenase-like protein	-1.47148	3.45831e-112
Medtr3g036000	Ulp1 protease family, carboxy-terminal domain protein	-1.62255	1.37904e-08
Medtr5g023980	Serine/Threonine-kinase Cx32, related protein	-1.54851	1.53389e-19
Medtr7g108905	pectinesterase/pectinesterase inhibitor	1.04895	1.76405e-07
Medtr4g075980	NAC transcription factor-like protein	1.40981	1.09931e-22
Medtr1g093980	hypothetical protein MTR_1g093980	1.2088	3.50218e-06
Medtr1g096310	caffeic acid O-methyltransferase	-1.15566	1.64844e-58
Medtr8g027885	UDP-glucosyltransferase family protein	1.564	2.83551e-07
Medtr3g053890	serine-glyoxylate aminotransferase-like protein	1.09447	4.30119e-05
Medtr1g045610	myb transcription factor	1.28409	0.000325581
Medtr4g100990	eukaryotic aspartyl protease family protein	-1.37924	4.17611e-05
Medtr4g106500	UVI1, putative	-1.64586	6.36321e-06
Medtr1g098680	ABA/WDS induced protein	3.30834	2.34448e-06
Medtr7g102600	PREDICTED: probable pectinesterase 15	1.71339	5.49223e-09
Medtr4g069550	BURP domain protein	1.43592	0.000386765
Medtr4g051515	E3 ubiquitin-protein ligase PUB23-like protein	-4.10105	0.000136535
Medtr5g061620	hypothetical protein MTR_5g061620	-1.09706	3.09422e-07
Medtr8g046210	cytochrome P450 family protein	-2.06777	7.57207e-32
Medtr4g092520	LRR receptor-like kinase family protein	-1.21232	8.27887e-07
Medtr6g080440	glutathione S-transferase	-2.88076	2.7037e-32
Medtr5g053650	DUF4283 domain protein	-1.01359	0.000866098
Medtr3g083370	1-aminocyclopropane-1-carboxylate oxidase	-1.26177	7.72349e-18
Medtr3g435370	thioredoxin	-1.59855	6.78333e-05
Medtr6g088140	cycloartenol synthase	1.50238	1.83016e-05
Medtr8g018520	seed linoleate 9S-lipoxygenase	-1.12918	1.04875e-18
Medtr3g103960	zinc finger CCCH domain protein	-2.83204	9.82972e-83
Medtr7g011900	caffeic acid O-methyltransferase	1.25644	8.05902e-18
Medtr3g090900	RNA polymerase sigma factor	-3.28661	3.37544e-06
Medtr3g094630	horseradish peroxidase-like protein	-2.34023	3.11386e-24
Medtr1g046020	Nodule Cysteine-Rich (NCR) secreted peptide	-1.03343	3.44422e-52
Medtr3g067570	albumin I	3.25983	1.30508e-11
Medtr3g079320	short chain dehydrogenase/reductase	1.86582	2.87766e-19
Medtr4g051430	50S ribosomal protein L2	-1.03396	4.52256e-05
Medtr6g060320	Nodule Cysteine-Rich (NCR) secreted peptide	-1.39606	1.49671e-05
Medtr0915s0010	DEAD-box ATP-dependent RNA helicase, partial	1.01957	3.05347e-12
Medtr5g061550	hypothetical protein MTR_5g061550	-2.13129	2.69799e-09
Medtr3g084830	phytoene dehydrogenase/chromoplastic protein	1.55804	8.93527e-171
Medtr1g064420	hypothetical protein MTR_1g064420	-1.51276	2.92315e-06
Medtr4g109450	ATP-dependent chaperone ClpB	-1.92564	1.35574e-35
Medtr3g067430	albumin I	1.05187	2.06423e-14
Medtr3g108190	sulfate transporter-like protein	1.27942	5.76865e-123
Medtr7g094900	ARM repeat protein interacting WITH ABF2 protein	5.89858	5.80376e-08
Medtr8g020560	growth-regulating factor-like protein	2.08594	0.000288432
Medtr5g087450	hsp20/alpha crystallin family protein	1.21649	4.94047e-06
Medtr3g056260	hypothetical protein MTR_3g056260	-1.55846	9.42107e-07
Medtr8g055970	hypothetical protein MTR_8g055970	1.40305	0.000534763
Medtr4g019490	dentin sialophosphoprotein, putative	-1.02358	1.43195e-17
Medtr7g081410	LRR receptor-like kinase family protein	-1.24457	2.43155e-31
Medtr2g060427	hypothetical protein MTR_2g060427	-4.74803	0.00051516
Medtr7g027170	hypothetical protein MTR_7g027170	-1.32393	0.000142029
Medtr6g012170	unknown	2.22104	5.19711e-12
Medtr5g075650	LRR receptor-like kinase	-1.07552	8.00019e-11
Medtr6g069600	PREDICTED: phosphoethanolamine N-methyltransferase-like	1.16425	0
Medtr8g062760	allene oxide cyclase	-3.62597	0.000260832
Medtr4g069570	BURP domain protein	3.15122	3.72079e-57
Medtr4g033205	quinone-oxidoreductase-like protein	4.84836	0.000277642
Medtr7g089780	family 31 glycosyl hydrolase, alpha-glucosidase	2.27181	1.04624e-05
Medtr6g008680	hypothetical protein MTR_6g008680	1.01744	8.93931e-10
Medtr3g105690	transmembrane protein	1.49064	1.86818e-10
Medtr6g033925	hypothetical protein MTR_6g033925	-1.77969	1.58429e-05
Medtr8g054220	hypothetical protein MTR_8g054220	1.33597	0.000331687
Medtr7g062150	haloacid dehalogenase-like hydrolase	1.1243	3.82188e-69
Medtr3g435150	NAC transcription factor-like protein	-1.2935	2.11163e-18
Medtr5g095120	receptor-like protein	-1.26	1.27599e-05
Medtr1g029470	DnaJ heat shock amino-terminal domain protein	1.5189	1.1444e-06
Medtr3g117850	adenine nucleotide alpha hydrolase-like domain kinase	-1.00191	1.22661e-23
Medtr1g018205	porin/voltage-dependent anion-selective channel protein	1.15242	4.63661e-22
Medtr3g015940	Nodule Cysteine-Rich (NCR) secreted peptide	-1.32883	2.40408e-63
Medtr7g112330	GATA type zinc finger transcription factor family protein	-1.29899	2.33366e-05
Medtr8g061360	PREDICTED: probable aminotransferase TAT2	-1.78889	6.16238e-09
Medtr4g126220	ribosomal protein L24	1.48946	8.12853e-10
Medtr1g018610	3-oxo-delta(4,5)-steroid 5-beta-reductase-like protein	-4.85355	0.000289056
Medtr7g045910	Nodule Cysteine-Rich (NCR) secreted peptide	-1.30758	3.50331e-21
Medtr7g055933	Nodule Cysteine-Rich (NCR) secreted peptide	-1.08339	0.000344212
Medtr4g122750	plant invertase/pectin methylesterase inhibitor	1.18391	1.58e-09
Medtr6g018310	ribulose bisphosphate carboxylase small chain	2.20618	0.000538217
Medtr2g086700	capsanthin/capsorubin synthase, chromoplast protein	1.0163	0.000114346
Medtr7g057520	nuclear transport factor 2 and RNA recognition motif protein	-7.67822	1.10181e-22
Medtr4g106860	gibberellin-regulated family protein	-1.44328	4.6995e-53
Medtr7g105970	late embryogenesis abundant protein	-1.45519	2.59066e-14
Medtr8g088880	glutelin type-B-like protein	1.25259	1.46065e-05
Medtr7g053090	Na+-bile acid cotransporter	1.80744	1.69347e-10
Medtr1g077660	aluminum activated malate transporter family protein	1.50281	1.45559e-16
Medtr1g062690	allergen Pru protein, putative	-2.2672	0.000101583
Medtr7g065630	glutathione S-transferase	1.8543	8.94799e-08
Medtr7g106910	galactinol-raffinose galactosyltransferase	2.26135	4.56388e-05
Medtr6g027155	Nodule Cysteine-Rich (NCR) secreted peptide	-1.13114	6.90872e-69
Medtr2g436880	flowering-promoting factor-like protein	1.20419	1.35431e-26
Medtr5g083960	LOB domain protein	3.79376	0.000856534
Medtr6g042490	pollen Ole e I family allergen	-1.03245	6.02356e-07
Medtr2g090695	transmembrane protein, putative	-1.39692	9.40202e-05
Medtr1g086490	cationic peroxidase	-5.13626	4.99465e-05
Medtr4g054240	fatty acyl-CoA reductase-like protein, putative	-1.15401	0.000206048
Medtr4g024865	hypothetical protein MTR_4g024865	4.81727	0.000331121
Medtr4g117120	dual specificity phosphatase domain protein	-5.18352	3.61016e-05
Medtr3g076960	phloem specific protein	1.97713	1.12256e-16
Medtr6g070900	late embryogenesis abundant protein	-1.15132	0.000524304
Medtr6g029260	transmembrane protein, putative	2.40944	1.77434e-07
Medtr2g097900	hypothetical protein TSUD_110030	1.4771	6.44925e-64
Medtr6g034060	membrane-associated kinase regulator-like protein, putative	1.14003	6.77656e-10
Medtr6g478110	Kunitz type trypsin inhibitor / miraculin	-1.15167	3.81613e-47
Medtr5g094160	PREDICTED: fimbrin-1	-1.70165	7.89076e-06
Medtr8g080780	hypothetical protein MTR_8g080780	1.69443	5.82254e-05
Medtr3g056360	LRR and NB-ARC domain disease resistance protein	-1.67509	0.000604392
Medtr5g064990	RING-H2 zinc finger protein	-1.15189	1.17033e-17
Medtr3g083620	flavonoid O-methyltransferase-like protein	2.74025	1.6637e-52
Medtr7g056747	glycoside hydrolase family 1 protein	1.61708	8.39021e-11
Medtr7g079900	photosystem I reaction center subunit XI	-1.52139	7.04894e-14
Medtr8g083450	hypothetical protein MTR_8g083450	-1.79173	4.75055e-36
Medtr1g057460	peptide/nitrate transporter plant	1.2019	8.83586e-19
Medtr2g076103	hypothetical protein MTR_2g076103	-4.92816	0.000186885
Medtr3g101960	HXXXD-type acyl-transferase family protein	3.91034	0.000405992
Medtr3g095340	alginate lyase	1.32255	1.77974e-15
Medtr7g083900	basic helix loop helix protein BHLH23	1.0224	2.64792e-08
Medtr8g079950	HXXXD-type acyl-transferase family protein	-5.82942	1.37603e-40
Medtr7g034395	zinc-binding dehydrogenase family oxidoreductase	1.14819	3.20972e-33
Medtr0236s0050	peptide/nitrate transporter	1.24261	5.9019e-06
Medtr5g074740	peroxidase family protein	1.12898	1.33923e-05
Medtr3g110180	casein kinase I-like protein	-1.24361	6.33718e-127
Medtr4g067320	salt tolerance-like protein	1.5672	2.42498e-27
Medtr2g031590	FAD-binding berberine family protein	-1.16277	7.38708e-26
Medtr5g009640	3-oxoacyl-(acyl carrier) synthase III	-1.03472	3.47199e-07
Medtr5g012390	L-lactate dehydrogenase A-like protein	-2.77001	2.25136e-73
Medtr3g095800	RING/FYVE/PHD zinc finger protein, putative	-1.30411	6.49222e-10
Medtr4g120940	pathogenesis-related protein bet V I family protein	-3.72829	1.20072e-47
Medtr8g104890	plant cadmium resistance protein	-3.07968	2.55816e-12
Medtr4g079770	papain family cysteine protease	5.88462	6.76304e-08
Medtr3g067550	albumin I	1.97467	3.26371e-14
Medtr1g071720	Lipid transfer protein	-1.17406	2.01553e-06
Medtr8g064180	xyloglucan endotransglucosylase/hydrolase family protein	-1.62127	6.18209e-11
Medtr4g115930	RING-H2 zinc finger protein	-3.3509	9.21714e-53
Medtr5g017850	class III peroxidase	-1.36084	2.80329e-34
Medtr3g063120	(3S)-linalool/(E)-nerolidol/(E,E)-geranyl linalool synthase	-4.70844	1.83346e-156
Medtr3g091010	trehalose-6-phosphate phosphatase	1.2868	1.79003e-15
Medtr7g024890	calcium-binding EF-hand protein	-4.56511	2.10139e-11
Medtr8g095040	PREDICTED: ammonium transporter 3 member 1-like	2.3066	3.93178e-07
Medtr2g043120	Defensin fusion	-1.44475	9.7985e-17
Medtr8g073490	glutamate receptor 3.2	2.57137	4.93259e-16
Medtr8g091590	hypothetical protein MTR_8g091590	-1.66426	2.92198e-48
Medtr3g086200	transmembrane protein, putative	-1.41885	2.97467e-07
Medtr7g028020	cytochrome P450 family flavone synthase	-3.44471	1.003e-70
Medtr2g036650	PREDICTED: plasma membrane ATPase 4-like	-1.26829	4.57999e-33
Medtr6g012980	Serine/Threonine kinase family protein	1.01657	2.07613e-06
Medtr5g082150	nematode resistance HSPRO2-like protein	-1.88683	1.01437e-38
Medtr3g016240	hypothetical protein MTR_3g016240	-1.11517	5.99271e-06
Medtr6g038620	Nodule Cysteine-Rich (NCR) secreted peptide	-1.25415	1.83856e-16
Medtr4g083180	asparagine synthase	1.14415	2.33893e-26
Medtr7g117540	anaphase-promoting complex subunit 11 RING-H2 finger protein	-1.63652	4.64238e-07
Medtr6g055485	hypothetical protein MTR_6g055485	-1.19412	4.38015e-08
Medtr2g063813	RING/FYVE/PHD zinc finger protein	-5.19549	3.32015e-05
Medtr6g029330	transmembrane protein, putative	2.69411	0.000161826
Medtr3g031270	wound-induced-like protein	1.60416	8.46387e-35
Medtr1g025340	DUF668 family protein	-2.14452	7.27467e-26
Medtr4g087120	hypothetical protein TSUD_58300	2.07809	0.000874933
Medtr5g085330	1-aminocyclopropane-1-carboxylate oxidase	1.27057	1.11378e-69
Medtr6g082180	hypothetical protein MTR_6g082180	1.24132	8.51982e-12
Medtr4g051668	transmembrane protein, putative	2.27089	0.000438178
Medtr3g105610	glutamate receptor 3.2	1.15737	2.42955e-09
Medtr2g064650	photosystem II 10 kDa proteinPsbR protein	-1.43443	2.19882e-06
Medtr7g046430	hypothetical protein MTR_7g046430	-1.71347	2.01666e-06
Medtr6g078290	Lipid transfer protein	-2.90112	8.40139e-13
Medtr7g112550	F-box protein PP2-A13	-1.92496	6.73787e-73
Medtr6g464120	gibberellin receptor GID1, putative	1.20235	8.23346e-34
Medtr4g097480	hypothetical protein MTR_4g097480	2.11451	6.988e-18
Medtr4g081880	casparian strip membrane protein	-1.48551	7.90013e-23
Medtr8g013640	4F5 family protein	-1.39732	5.56955e-60
Medtr7g064970	late nodulin	1.21318	1.84779e-06
Medtr6g079630	chitinase	-1.23822	4.08631e-12
Medtr8g023310	pectinesterase/pectinesterase inhibitor	1.18994	2.82885e-89
Medtr4g103450	subtilisin-like serine protease	-1.13934	1.8269e-19
Medtr5g058510	Nodule Cysteine-Rich (NCR) secreted peptide	-1.10207	6.12256e-70
Medtr4g059630	root cap/late embryogenesis-like protein	4.85503	3.90136e-34
Medtr6g065430	carboxylesterase-like protein	4.76251	1.08204e-31
Medtr5g072205	Nodule Cysteine-Rich (NCR) secreted peptide	1.30128	0.000769545
Medtr5g063750	hypothetical protein MTR_5g063750	1.19393	0.000630842
Medtr2g435670	hypothetical protein MTR_2g435670	-5.01359	2.47121e-08
Medtr6g060440	DUF1442 family protein	3.58096	1.32889e-05
Medtr3g092890	PREDICTED: 1-aminocyclopropane-1-carboxylate oxidase 5	1.33124	2.76941e-08
Medtr6g033280	hypothetical protein TSUD_287250	-5.01359	0.000111036
Medtr7g102510	hypothetical protein MTR_7g102510	-2.16529	4.31807e-07
Medtr3g093780	DUF3133 family protein	-1.62741	6.97193e-09
Medtr2g103280	biotin carboxyl carrier acetyl-CoA carboxylase	4.30834	2.71608e-05
Medtr4g105430	FAS-associated factor 2-B-like protein	1.30834	0.000229919
Medtr4g097670	xyloglucan endotransglucosylase/hydrolase family protein	-2.33767	4.4351e-06
Medtr0506s0040	D-arabinono-1,4-lactone oxidase family protein, partial	-5.6476	8.51305e-07
Medtr5g079890	elicitor-responsive-like protein	-4.26152	3.65429e-09
Medtr5g084777	hypothetical protein MTR_5g084777	-3.09682	1.62393e-08
Medtr1g070015	ethylene-responsive transcription factor 1B	-1.96097	8.00076e-08
Medtr7g092910	strubbelig-receptor family protein	9.95075	1.4752e-163
Medtr7g075910	phospholipase D alpha 1	-1.41926	7.89475e-164
Medtr2g099175	peroxidase family protein	7.18608	2.25723e-33
Medtr6g477770	beta-amylase	1.03983	7.99642e-60
Medtr0216s0030	albumin-2 protein, partial	4.89282	9.24942e-08
Medtr4g478140	S-norcoclaurine synthase-like protein	2.03703	4.24862e-07
Medtr3g071330	Nodule Cysteine-Rich (NCR) secreted peptide	-1.05226	1.49483e-54
Medtr1g047950	polygalacturonase inhibitor	-4.88433	1.12816e-27
Medtr6g082860	receptor-like kinase	2.22562	3.1729e-18
Medtr7g068550	GDSL-like lipase/acylhydrolase	1.01389	5.97729e-05
Medtr3g008525	hypothetical protein MTR_3g008525	3.37873	7.86662e-05
Medtr5g071817	SKIP interacting protein, putative	1.04901	5.56876e-05
Medtr1g026020	expansin-A1-like protein	5.7413	3.01484e-07
Medtr1g069945	AP2 domain class transcription factor	-1.43133	3.49513e-06
Medtr1g026470	4-coumarate-CoA ligase-like protein	-4.91759	0.000198904
Medtr4g077703	hypothetical protein MTR_4g077703	4.61751	0.000940184
Medtr1g048610	ethylene response factor	1.08313	6.83111e-279
Medtr2g088107	transmembrane protein, putative	1.0001	5.91073e-28
Medtr1g031540	receptor-like kinase	1.006	1.80382e-07
Medtr0337s0040	hypothetical protein MTR_0337s0040	-1.17879	2.39197e-45
Medtr4g066380	basic helix loop helix (bHLH) DNA-binding family protein	1.1922	2.97623e-12
Medtr2g070310	nicotianamine synthase	1.00105	3.3647e-08
Medtr4g111770	oleosin	1.45238	1.0702e-73
Medtr2g046750	UDP-glucose flavonoid 3-O-glucosyltransferase	1.34479	0.00041563
Medtr8g020300	disease resistance protein (TIR-NBS-LRR class)	-1.4893	7.49462e-05
Medtr2g008710	cationic peroxidase	-1.61181	4.31569e-17
Medtr3g112120	cytochrome P450 family protein	3.0801	6.95587e-197
Medtr5g091690	hypothetical protein MTR_5g091690	1.02388	0.000584411
Medtr6g036790	LRR receptor-like kinase family protein	-2.17594	0.000439512
Medtr5g086120	LysM receptor kinase K1B	1.06574	2.18836e-06
Medtr6g465460	dehydration-responsive element-binding protein 1B	1.03781	1.02813e-13
Medtr2g426070	F-box protein interaction domain protein	1.4549	1.32938e-07
Medtr3g415600	hypothetical protein MTR_3g415600	-1.13697	0.000901555
Medtr3g105890	transmembrane protein, putative	2.19102	0.000627403
Medtr4g006730	major intrinsic protein (MIP) family transporter	1.67936	0.000162695
Medtr6g015325	aluminum activated malate transporter family protein	5.25918	1.91605e-05
Medtr7g056517	leguminosin group567 LEED...PEED secreted peptide	-1.13185	1.79404e-44
Medtr5g016440	cytochrome P450 family protein	-1.83956	3.13612e-08
Medtr7g024880	calcium-binding EF-hand protein	-4.80045	1.75675e-13
Medtr2g098070	PREDICTED: ADP,ATP carrier protein, mitochondrial-like	-1.03406	0.000914667
Medtr5g054730	lysine histidine transporter-like 6	1.57994	5.13225e-05
Medtr4g024960	arginase family protein	1.0387	6.20841e-13
Medtr2g091180	hypothetical protein MTR_2g091180	1.1066	1.40987e-51
Medtr6g013450	UDP-glucosyltransferase family protein	-1.32871	1.39778e-05
Medtr1g054725	F-box protein interaction domain protein	1.19303	0.000416093
Medtr2g087810	fasciclin-like arabinogalactan protein 16 precursor	1.12937	1.0688e-05
Medtr2g081770	embryonic abundant-like protein	3.09493	1.33997e-12
Medtr4g103550	SNF1-related kinase regulatory subunit gamma 1	-1.03074	1.33493e-204
Medtr3g035700	50S ribosomal protein L2	1.2586	6.75102e-07
Medtr3g467420	glutathione S-transferase, amino-terminal domain protein	-2.81911	8.58109e-17
Medtr5g076170	late embryogenesis abundant hydroxyproline-rich glycoprotein, putative	-2.56818	8.27571e-21
Medtr4g019550	terpene synthase family, metal-binding domain protein	5.8933	6.1511e-08
Medtr3g077410	NAD(P)-binding rossmann-fold protein	2.97621	0.000927949
Medtr7g012070	caffeic acid O-methyltransferase	1.44928	9.53676e-09
Medtr1g094850	phototropic-responsive NPH3 family protein	4.23434	4.82712e-05
Medtr4g051698	disease resistance protein (TIR-NBS-LRR class)	1.05168	1.036e-34
Medtr7g098160	PREDICTED: protein NRT1/ PTR FAMILY 5.2-like isoform X1	1.13927	2.52736e-28
Medtr4g055705	AT hook motif DNA-binding family protein	-1.46816	5.68232e-06
Medtr3g466640	hypothetical protein MTR_3g466640	-1.07977	0.000925955
Medtr8g091320	hypothetical protein TSUD_78850	4.31469	2.4724e-148
Medtr1g017830	hypothetical protein MTR_1g017830	-2.11823	1.86346e-55
Medtr4g055420	hypothetical protein MTR_4g055420	-1.26578	2.41433e-12
Medtr1g070120	aminocyclopropanecarboxylate oxidase	4.57137	2.78272e-06
Medtr5g090610	UDP-glucose flavonoid 3-O-glucosyltransferase	1.28388	5.05107e-37
Medtr3g087330	hypothetical protein MTR_3g087330	1.78761	8.91685e-10
Medtr3g449470	hypothetical protein MTR_3g449470	-3.82095	1.23096e-06
Medtr6g045593	hypothetical protein MTR_6g045593	2.4664	0.00015525
Medtr0172s0030	RNA polymerase sigma factor	-2.72141	1.21445e-15
Medtr4g094925	caffeoyl-CoA 3-O-methyltransferase	-2.36723	7.01525e-07
Medtr1g105755	cysteine-rich receptor-kinase-like protein	1.662	3.51889e-181
Medtr7g056430	S-locus lectin kinase family protein	-5.45055	4.80257e-06
Medtr2g022700	glucose-6-phosphate/phosphate translocator-like protein	2.10602	9.23719e-204
Medtr7g106580	dihydroneopterin aldolase	1.06206	1.37389e-07
Medtr2g451050	hypothetical protein MTR_2g451050	-4.796	0.00039831
Medtr7g096830	ethylene-responsive transcription factor	-3.65745	6.99014e-06
Medtr2g037140	disease resistance protein (TIR-NBS-LRR class), putative	1.07904	1.30141e-23
Medtr5g084470	hypothetical protein MTR_5g084470	3.2026	7.67248e-06
Medtr7g050445	SNF2 family amino-terminal protein	-1.29935	1.3423e-08
Medtr5g041530	cycling DOF factor 2	1.12538	1.26259e-09
Medtr2g089650	anthocyanin 5-aromatic acyltransferase	2.2094	1.02558e-05
Medtr2g076610	epidermis-specific secreted EP1-like glycoprotein	-1.77994	8.55408e-05
Medtr5g013260	FAD/NAD(P)-binding oxidoreductase family protein	-1.54367	4.72224e-21
Medtr2g015710	hypothetical protein MTR_2g015710	-5.43313	5.54257e-06
Medtr4g017710	verticillium wilt resistance-like protein	1.88856	2.23758e-09
Medtr7g405800	DUF676 family protein	2.02741	1.47681e-06
Medtr1g112350	glycyl-tRNA synthetase, putative	3.86685	7.84678e-13
Medtr5g026320	HXXXD-type acyl-transferase family protein	2.44746	5.62249e-60
Medtr3g088565	1-aminocyclopropane-1-carboxylate oxidase	1.09249	1.65847e-51
Medtr4g124050	transporter ABC domain protein	1.02957	1.86818e-10
Medtr1g102070	PREDICTED: gibberellin 20 oxidase 2	-1.566	1.27947e-98
Medtr7g033855	LCR	-1.05107	0.000406983
Medtr1g017570	basic leucine zipper transcription factor	-2.95219	9.50447e-05
Medtr5g070480	clathrin, heavy chain, putative	1.09651	7.39242e-05
Medtr8g087757	hypothetical protein MTR_8g087757	-1.51432	0.000564911
Medtr1g033540	hydroxyproline-rich glycoprotein family protein	1.39004	2.95164e-05
Medtr4g094548	stress up-regulated Nod 19 protein	-3.87088	2.51108e-07
Medtr4g133395	transmembrane protein, putative	-1.7732	6.30681e-06
Medtr7g068650	leucoanthocyanidin dioxygenase-like protein	-2.74398	5.34782e-12
Medtr2g103140	acyl thioesterase-like protein	1.00617	2.83716e-44
Medtr3g465090	(3S)-linalool/(E)-nerolidol/(E,E)-geranyl linalool synthase	-5.15685	1.45957e-82
Medtr7g068780	hypothetical protein PHAVU_008G098100g	-1.26357	2.66139e-138
Medtr6g071040	hypothetical protein MTR_6g071040	-2.06422	0.000381074
Medtr3g466980	MADS-box transcription factor family protein	-5.40591	6.90576e-06
Medtr4g103480	subtilisin-like serine protease	-1.07376	6.22665e-36
Medtr4g072990	PPR containing plant-like protein	-1.29293	8.98895e-16
Medtr5g090650	anthocyanidin 3-O-glucosyltransferase	4.99898	0.000112411
Medtr8g023840	NAC transcription factor-like protein	-1.14268	1.31961e-08
Medtr1g021855	CAZy family GT8 glycosyltransferase	-1.28435	2.24968e-137
Medtr0205s0040	dual-specificity kinase domain protein	-1.90668	1.01374e-18
Medtr7g022490	BAG domain protein	-2.1348	4.36619e-10
Medtr4g060610	Nodule Cysteine-Rich (NCR) secreted peptide	-1.06185	1.24825e-25
Medtr8g009067	UDP-glucosyltransferase family protein	-1.14497	1.36391e-07
Medtr5g017550	EF hand calcium-binding family protein	1.05532	6.14052e-09
Medtr2g025520	DUF506 family protein	5.44584	4.47449e-06
Medtr6g021870	hypothetical protein MTR_6g021870	-4.41754	1.22958e-05
Medtr4g011690	2-oxoglutarate-dependent dioxygenase	1.85506	2.24476e-05
Medtr4g093070	L-type lectin-domain receptor kinase	-2.46355	0.000113148
Medtr2g102267	PREDICTED: coatomer subunit beta'-2-like	-2.98322	1.04973e-08
Medtr4g076430	glucan endo-1,3-beta-glucosidase	2.16903	7.18449e-26
Medtr5g035240	NB-ARC domain disease resistance protein	1.36193	1.3202e-10
Medtr7g084350	salicylic acid carboxyl methyltransferase	1.58268	2.46075e-20
Medtr8g012240	DUF506 family protein	-3.18352	7.74417e-09
Medtr2g088103	hypothetical protein MTR_2g088103	1.6079	0.000469094
Medtr5g040940	ribonuclease T2 family protein	-1.52006	1.2904e-06
Medtr2g080260	root cap/late embryogenesis-like protein	3.38102	2.22367e-31
Medtr7g106010	harpin-induced-like protein	-6.37114	1.78067e-10
Medtr1g026750	peptide/nitrate transporter plant	1.32309	0.000318336
Medtr4g088445	17.5 kDa class I heat shock protein	3.79376	0.000856534
Medtr5g013620	beta-amylase	2.84926	2.31332e-11
Medtr7g028975	transmembrane protein, putative	-1.09766	1.5673e-05
Medtr2g101660	plant cadmium resistance protein	1.92621	2.28148e-79
Medtr1g040735	cysteine-rich TM module stress tolerance protein	-5.205	3.10186e-05
Medtr4g033200	isoflavone-7-O-methyltransferase	-1.92839	6.96132e-26
Medtr4g091200	FAD-binding berberine family protein	1.1269	2.37877e-36
Medtr1g110870	zinc finger constans-like protein	-2.59855	0.000198904
Medtr5g022350	pathogenesis-related thaumatin family protein	2.79376	2.51297e-06
Medtr8g021025	hypothetical protein MTR_8g021025	1.2088	1.69416e-05
Medtr6g092660	homotetrameric cytidine deaminase	-1.01929	3.4492e-107
Medtr3g030400	hypothetical protein MTR_3g030400	3.61868	6.94351e-13
Medtr1g031580	receptor-like kinase	-1.31816	4.7506e-11
Medtr5g018670	photosystem II oxygen-evolving enhancer protein	1.94793	2.4462e-08
Medtr5g082940	C3HC4-type RING zinc finger protein	-1.4661	6.22522e-15
Medtr6g071935	NB-ARC domain protein	-1.23747	6.21472e-34
Medtr7g005460	hypothetical protein MTR_7g005460	2.84801	0.000201761
Medtr2g040880	class III acidic endochitinase	1.4123	6.95923e-43
Medtr7g089910	transmembrane amino acid transporter family protein	1.00346	1.93719e-48
Medtr8g433010	disease resistance protein (TIR-NBS-LRR class)	2.12439	2.10996e-06
Medtr6g086280	multiprotein bridging factor 1b-like protein	-2.51814	5.77659e-66
Medtr6g060370	Nodule Cysteine-Rich (NCR) secreted peptide	-5.53715	1.77427e-22
Medtr0292s0020	hypothetical protein MTR_0292s0020	-2.041	0.000399574
Medtr2g439230	Nodule-specific Glycine Rich Peptide	-2.10875	3.23761e-06
Medtr7g085940	50S ribosomal protein L20	-4.93674	0.000177317
Medtr8g080080	ankyrin repeat protein	1.14031	2.65992e-35
Medtr7g055730	50S ribosome-binding GTPase	1.03223	1.84096e-08
Medtr5g031210	cinnamyl alcohol dehydrogenase-like protein	1.83924	0.000716047
Medtr6g016420	disease resistance protein (CC-NBS-LRR class) family protein	1.20358	7.16151e-15
Medtr6g027670	cationic amino acid transporter 2, vacuolar protein	1.88937	4.97236e-09
Medtr2g062850	AGC family Serine/Threonine kinase family protein	1.54883	3.86146e-10
Medtr6g016050	LRR receptor-like kinase family protein	1.42294	1.43513e-05
Medtr7g091990	carboxy-terminal region remorin	1.0523	7.71375e-10
Medtr3g067555	albumin I	1.97467	3.26371e-14
Medtr5g085300	tyrosine specific protein phosphatase family protein	1.21569	3.71737e-113
Medtr6g007985	lipase	3.08791	9.82633e-18
Medtr4g415080	TIR-NBS-LRR RCT1-like resistance protein	1.49171	0.000798553
Medtr7g056280	F-box/RNI/FBD-like domain protein	3.30834	0.000138546
Medtr3g063170	(3S)-linalool/(E)-nerolidol/(E,E)-geranyl linalool synthase	-3.61244	1.03542e-88
Medtr8g033140	F-box protein interaction domain protein	-1.01666	9.4948e-19
Medtr2g037790	OSBP(oxysterol-binding protein)-related protein 4C	-1.54964	1.78786e-28
Medtr2g037150	disease resistance protein (TIR-NBS-LRR class)	1.875	2.36161e-06
Medtr1g062350	allergen Pru protein, putative	-1.86454	0.000464918
Medtr1g036720	DUF4283 domain protein	-1.17757	8.80809e-07
Medtr2g044440	zinc finger, C3HC4 type (RING finger) protein	-2.25063	5.53123e-05
Medtr1g090750	hypothetical protein MTR_1g090750	-2.17771	0.000136025
Medtr7g018370	LuxR family transcriptional regulator, putative	1.74314	2.36699e-09
Medtr0662s0030	core-2/I-branching enzyme	-4.90501	0.000214445
Medtr7g062580	2OG-Fe(II) oxygenase family oxidoreductase	-1.905	1.48076e-05
Medtr7g071970	wound-induced-like protein	1.02894	4.55124e-49

## Sheet: TableS3
Table S3. The expression of genes involved in flavonoid biosynthesis pathway.
Gene	Annotation	log2FC	FDR
Medtr3g070860	leucoanthocyanidin dioxygenase-like protein	-1.91364	2.34959e-208
Medtr5g082750	leucoanthocyanidin dioxygenase-like protein	-1.47148	3.45831e-112
Medtr1g111240	cytochrome P450 family cinnamate 4-hydroxylase	-2.22162	2.38162e-76
Medtr1g097935	hypothetical protein TSUD_229300	-1.09744	8.04381e-67
Medtr5g055680	flavonol synthase/flavanone 3-hydroxylase	-2.52887	1.9929e-64
Medtr5g026320	HXXXD-type acyl-transferase family protein	2.44746	5.62249e-60
Medtr8g079950	HXXXD-type acyl-transferase family protein	-5.82942	1.37603e-40
Medtr3g088675	hypothetical protein TSUD_402240	-3.04601	3.46535e-31
Medtr5g090830	HXXXD-type acyl-transferase family protein	-3.52277	7.60829e-22
Medtr7g016780	hypothetical protein TSUD_229310	-1.09893	9.45197e-22
Medtr7g068650	leucoanthocyanidin dioxygenase-like protein	-2.74398	5.34782e-12
Medtr3g092890	PREDICTED: 1-aminocyclopropane-1-carboxylate oxidase 5	1.33124	2.76941e-08
Medtr1g115890	chalcone-flavanone isomerase family protein	2.03654	1.47862e-07
Medtr4g094925	caffeoyl-CoA 3-O-methyltransferase	-2.36723	7.01525e-07
Medtr7g062580	2OG-Fe(II) oxygenase family oxidoreductase	-1.905	1.48076e-05
Medtr5g055800	2OG-Fe(II) oxygenase family oxidoreductase	-1.07082	1.94758e-05
Medtr4g094898	caffeoyl-CoA 3-O-methyltransferase	-1.83919	0.000125456
Medtr5g055900	flavonol synthase/flavanone 3-hydroxylase	-1.03881	0.000402666
Medtr4g087120	hypothetical protein TSUD_58300	2.07809	0.000874933

## Sheet: TableS4
Table S4. The expression of genes involved in isoflavonoid biosynthesis pathway.
Gene	Annotation	log2FC	FDR
Medtr4g033085	isoflavone-7-O-methyltransferase	-1.39194	8.23853e-163
Medtr6g033660	UDP-glucosyl transferase 88A1	1.11816	4.95894e-131
Medtr7g027960	cytochrome P450 family flavone synthase	-4.48782	8.99544e-112
Medtr4g033015	isoflavone-7-O-methyltransferase	-1.78367	5.92933e-110
Medtr7g028020	cytochrome P450 family flavone synthase	-3.44471	1.003e-70
Medtr4g033170	isoflavone-7-O-methyltransferase	-1.83335	5.30962e-63
Medtr7g074730	dihydroflavonol 4-reductase-like protein	-6.24669	6.15066e-38
Medtr4g095050	cytochrome P450 family protein	-4.26152	1.2131e-29
Medtr4g033150	isoflavone-7-O-methyltransferase	-1.98441	5.86756e-28
Medtr4g033200	isoflavone-7-O-methyltransferase	-1.92839	6.96132e-26
Medtr7g014570	isoflavone-7-O-methyltransferase	-1.76454	8.44238e-18
Medtr5g005850	2-hydroxyisoflavanone dehydratase	-1.83734	2.20193e-17
Medtr7g406880	alpha/beta hydrolase fold protein	-1.00088	1.96685e-13
Medtr6g015815	malonyl-CoA:isoflavone 7-O-glucoside malonyltransferase	-4.19247	1.21536e-10
Medtr5g016410	RecName: Full=Cytochrome P450 81E8	-1.93959	1.45709e-08
Medtr5g016440	cytochrome P450 family protein	-1.83956	3.13612e-08
Medtr2g089650	anthocyanin 5-aromatic acyltransferase	2.2094	1.02558e-05
Medtr3g028210	anthocyanin 5-aromatic acyltransferase	4.30834	2.71608e-05
Medtr4g088200	isoflavone-7-O-methyltransferase	-2.46522	0.000237788

## Sheet: TableS5
Table S5. The expression of all genes in WT and mtbzr1-1.
gene_id	gene_id_alias	gene_transcript_id	gene_type	gene_transcript_num	gene_start	gene_end	gene_chr	gene_strand	gene_len	gene_max_transcript_len	fpkm_bzr1_1	fpkm_bzr1_2	fpkm_bzr1_3	fpkm_WT_1	fpkm_WT_2	fpkm_WT_3	average_fpkm_bzr1	average_fpkm_WT	diffexp_log2fc_WT-vs-bzr1	diffexp_degseq_qvalue_WT-vs-bzr1	diffexp_pvalue_WT-vs-bzr1	desc_tf	desc_prg	desc_kegg	desc_nr	desc_go
11433504	11433504	XM_003603212.2	Known_gene	1	48731447	48737521	NC_016409.2	-	6075	1345	21.6	23.35	21.1	22.04	24.51	21.35	22.016	22.633	-0.0408065	0.379168	0.427863	NA	NA	NA	XP_003603260.1|1.2e-158|NAD(P)-binding rossmann-fold protein [Medicago truncatula]	NA
11414505	11414505	XM_003619012.2	Known_gene	1	12749092	12755916	NC_016412.2	+	6825	1541	0	0	0.04	0	0	0	0.013	0	NA	NA	NA	NA	NA	K17500//integrin-linked kinase-associated serine/threonine phosphatase 2C [EC:3.1.3.16];K22395//cinnamyl-alcohol dehydrogenase [EC:1.1.1.195]+ko01100//Metabolic pathways+ko01110//Biosynthesis of secondary metabolites+ko00940//Phenylpropanoid biosynthesis;K07874//Ras-related protein Rab-1A	XP_003619060.1|7.7e-207|nodulin MtN21/EamA-like transporter family protein [Medicago truncatula]	GO:0051179//localization;GO:0051234//establishment of localization;GO:0006810//transport;GO:0005623//cell;GO:0005886//plasma membrane;GO:0016021//integral component of membrane;GO:0044425//membrane part;GO:0016020//membrane;GO:0071944//cell periphery;GO:0044464//cell part;GO:0031224//intrinsic component of membrane;GO:0022857//transmembrane transporter activity;GO:0005215//transporter activity;
25486063	25486063	XM_013607254.1	Known_gene	1	7233804	7234841	NC_016408.2	+	1038	366	NA	NA	NA	NA	NA	NA	NA	NA	NA	NA	NA	NA	NA	NA	XP_013462708.1|1.2e-62|hypothetical protein MTR_2g021295 [Medicago truncatula]	GO:0016787//hydrolase activity;GO:0003824//catalytic activity;
11435610	11435610	XM_003620844.1	Known_gene	1	34628253	34633919	NC_016412.2	-	5667	1290	3.28	3.49	3.52	3.86	3.45	3.71	3.43	3.673	-0.0994169	0.393896	0.450971	NA	NA	K12598//ATP-dependent RNA helicase DOB1 [EC:3.6.4.13]+ko03018//RNA degradation;K01426//amidase [EC:3.5.1.4]+ko00380//Tryptophan metabolism+ko00330//Arginine and proline metabolism+ko00360//Phenylalanine metabolism;K18195//rhamnogalacturonan endolyase [EC:4.2.2.23]	XP_003620892.1|5.4e-254|P-loop NTP hydrolase pore-1 protein [Medicago truncatula]	GO:0031326//regulation of cellular biosynthetic process;GO:0010468//regulation of gene expression;GO:0080090//regulation of primary metabolic process;GO:0051171//regulation of nitrogen compound metabolic process;GO:0010556//regulation of macromolecule biosynthetic process;GO:0019222//regulation of metabolic process;GO:0051252//regulation of RNA metabolic process;GO:2000112//regulation of cellular…
25496326	25496326	XM_013596607.1	Known_gene	1	15361996	15362446	NC_016412.2	-	451	451	19	26.29	20.02	25.57	19.36	19.75	21.77	21.56	0.0137394	0.615367	0.882335	NA	NA	K17301//coatomer subunit beta	XP_013452061.1|1.5e-41|coatomer subunit beta-like protein [Medicago truncatula]	NA
11430805	11430805	XM_003602243.1	Known_gene	1	41931954	41933359	NC_016409.2	+	1406	327	0.88	0.37	1.29	0.65	1.92	0	0.846	0.856	-0.0170186	0.65066	0.975732	NA	NA	NA	XP_003602291.1|8.2e-58|hypothetical protein MTR_3g091890 [Medicago truncatula]	NA
25493657	25493657	XM_013602223.1	Known_gene	1	42601807	42605026	NC_016410.2	-	3220	3220	3.87	3.73	4.03	2.84	2.55	2.7	3.876	2.696	0.523378	6.97342e-09	1.58819e-09	GRAS	NA	K14494//DELLA protein+ko04075//Plant hormone signal transduction	XP_013457677.1|0.0e+00|GRAS family transcription factor [Medicago truncatula]	GO:0009966//regulation of signal transduction;GO:0071704//organic substance metabolic process;GO:0016070//RNA metabolic process;GO:0043170//macromolecule metabolic process;GO:1903506//regulation of nucleic acid-templated transcription;GO:0048583//regulation of response to stimulus;GO:1901360//organic cyclic compound metabolic process;GO:1901362//organic cyclic compound biosynthetic process;GO:000…
11412288	11412288	XM_003618424.2	Known_gene	1	3014011	3015203	NC_016412.2	+	1193	399	NA	NA	NA	NA	NA	NA	NA	NA	NA	NA	NA	NA	NA	K11584//serine/threonine-protein phosphatase 2A regulatory subunit B'+ko03015//mRNA surveillance pathway	XP_003618472.2|5.0e-73|GPI-anchored lorelei-like protein [Medicago truncatula]	GO:0016021//integral component of membrane;GO:0031224//intrinsic component of membrane;GO:0016020//membrane;GO:0044425//membrane part;
25486637	25486637	XM_013608256.1	Known_gene	1	20508615	20508917	NC_016408.2	+	303	303	3.96	2.29	5.02	6.1	7.98	6.69	3.756	6.923	-0.884979	0.000508297	0.000208109	NA	NA	NA	XP_013463710.1|5.7e-53|Nodule Cysteine-Rich (NCR) secreted peptide [Medicago truncatula]	GO:0044425//membrane part;GO:0016020//membrane;GO:0031224//intrinsic component of membrane;GO:0016021//integral component of membrane;
25491330	25491330	XM_013599222.1	Known_gene	1	2628041	2628538	NC_016410.2	+	498	390	0	0	0	0	0.16	0	0	0.053	NA	NA	NA	NA	NA	NA	XP_013454676.1|6.5e-70|O-fucosyltransferase family protein, putative [Medicago truncatula]	GO:0016740//transferase activity;GO:0016757//transferase activity, transferring glycosyl groups;GO:0003824//catalytic activity;
25484204	25484204	XM_013612973.1	Known_gene	1	30095771	30096621	NC_016407.2	-	851	243	NA	NA	NA	NA	NA	NA	NA	NA	NA	NA	NA	NA	NA	K03644//lipoyl synthase [EC:2.8.1.8]+ko01100//Metabolic pathways+ko00785//Lipoic acid metabolism	XP_013468427.1|1.2e-37|lipoate synthase, putative [Medicago truncatula]	GO:0009249//protein lipoylation;GO:0044267//cellular protein metabolic process;GO:0006807//nitrogen compound metabolic process;GO:0044237//cellular metabolic process;GO:0043170//macromolecule metabolic process;GO:0051604//protein maturation;GO:0044238//primary metabolic process;GO:0071704//organic substance metabolic process;GO:0036211//protein modification process;GO:0018065//protein-cofactor li…
11432153	11432153	XM_003629955.1	Known_gene	1	37065829	37069387	NC_016414.2	+	3559	2982	NA	NA	NA	NA	NA	NA	NA	NA	NA	NA	NA	NA	NA	K13428//LRR receptor-like serine/threonine-protein kinase EFR [EC:2.7.11.1]+ko04626//Plant-pathogen interaction	XP_003630003.1|0.0e+00|LRR receptor-like kinase [Medicago truncatula]	GO:0016021//integral component of membrane;GO:0044425//membrane part;GO:0016020//membrane;GO:0031224//intrinsic component of membrane;GO:0030554//adenyl nucleotide binding;GO:0003824//catalytic activity;GO:1901363//heterocyclic compound binding;GO:1901265//nucleoside phosphate binding;GO:0016301//kinase activity;GO:0017076//purine nucleotide binding;GO:0005488//binding;GO:0016773//phosphotransfer…
11434919	11434919	XM_003612135.1	Known_gene	1	8765950	8769917	NC_016411.2	-	3968	1506	0	0	0	0	0	0.04	0	0.013	NA	NA	NA	NA	NA	NA	XP_003612183.1|8.1e-294|Ulp1 protease family, carboxy-terminal domain protein [Medicago truncatula]	GO:0070011//peptidase activity, acting on L-amino acid peptides;GO:0008233//peptidase activity;GO:0003824//catalytic activity;GO:0008234//cysteine-type peptidase activity;GO:0016787//hydrolase activity;GO:0140096//catalytic activity, acting on a protein;
11445760	11445760	XM_003627831.2	Known_gene	1	14681869	14682909	NC_016414.2	-	1041	1041	NA	NA	NA	NA	NA	NA	NA	NA	NA	NA	NA	NA	NA	K04079//molecular chaperone HtpG+ko04141//Protein processing in endoplasmic reticulum+ko04626//Plant-pathogen interaction	XP_003627879.2|1.7e-210|F-box protein interaction domain protein [Medicago truncatula]	NA
25487033	25487033	XM_013608883.1	Known_gene	1	29426453	29431852	NC_016408.2	+	5400	3089	3.37	3.07	4.57	3.16	2.55	2.72	3.67	2.81	0.382405	4.80747e-05	1.68392e-05	NA	NA	K10406//kinesin family member C2/C3	XP_013464337.1|0.0e+00|Di-glucose-binding protein with kinesin motor domain protein [Medicago truncatula]	GO:0007017//microtubule-based process;GO:0006928//movement of cell or subcellular component;GO:0009987//cellular process;GO:0007018//microtubule-based movement;GO:0044422//organelle part;GO:0099512//supramolecular fiber;GO:0044424//intracellular part;GO:0043229//intracellular organelle;GO:0043226//organelle;GO:0099081//supramolecular polymer;GO:0043228//non-membrane-bounded organelle;GO:0044446//…
11413939	11413939	XM_003606904.2	Known_gene	1	26569729	26570763	NC_016410.2	-	1035	1035	0.06	0	0	0	0	0	0.02	0	NA	NA	NA	NA	NA	NA	XP_003606952.1|1.7e-162|DUF241 domain protein [Medicago truncatula]	NA
11422052	11422052	XM_003606826.2	Known_gene	1	26220199	26221517	NC_016410.2	+	1319	1319	0.31	1.24	1.67	1.02	0.62	1.31	1.073	0.983	0.118882	0.488493	0.623717	NA	NA	NA	XP_003606873.1|1.0e-90|hypothetical protein MTR_4g069700 [Medicago truncatula]	GO:0006952//defense response;GO:0006950//response to stress;GO:0050896//response to stimulus;GO:1901265//nucleoside phosphate binding;GO:0030554//adenyl nucleotide binding;GO:0032553//ribonucleotide binding;GO:0043168//anion binding;GO:0017076//purine nucleotide binding;GO:0043531//ADP binding;GO:0005488//binding;GO:0097367//carbohydrate derivative binding;GO:0097159//organic cyclic compound bind…
11440589	11440589	XM_003607006.1	Known_gene	1	2457704	2460814	NC_016412.2	+	3111	972	0.22	0	0.73	1.29	0.64	0	0.316	0.643	-1.03307	0.0262607	0.016066	NA	NA	K00966//mannose-1-phosphate guanylyltransferase [EC:2.7.7.13]+ko00520//Amino sugar and nucleotide sugar metabolism+ko01100//Metabolic pathways+ko00051//Fructose and mannose metabolism+ko01110//Biosynthesis of secondary metabolites	XP_003607054.1|5.0e-119|mannose-1-phosphate guanyltransferase alpha-like protein [Medicago truncatula]	GO:0009058//biosynthetic process;GO:0008152//metabolic process;GO:0016740//transferase activity;GO:0016779//nucleotidyltransferase activity;GO:0003824//catalytic activity;GO:0016772//transferase activity, transferring phosphorus-containing groups;
25498470	25498470	XM_013593391.1	Known_gene	1	22039538	22040233	NC_016413.2	+	696	507	NA	NA	NA	NA	NA	NA	NA	NA	NA	NA	NA	NA	NA	NA	XP_013448845.1|3.8e-94|hypothetical protein MTR_7g061012 [Medicago truncatula]	NA
11427417	11427417	XM_003615273.1	Known_gene	1	28089736	28090092	NC_016411.2	+	357	312	NA	NA	NA	NA	NA	NA	NA	NA	NA	NA	NA	NA	NA	K04733//interleukin-1 receptor-associated kinase 4 [EC:2.7.11.1]	XP_003615321.1|2.5e-56|receptor-kinase-like protein, putative [Medicago truncatula]	GO:0016020//membrane;GO:0031224//intrinsic component of membrane;GO:0016021//integral component of membrane;GO:0044425//membrane part;GO:0016773//phosphotransferase activity, alcohol group as acceptor;GO:0005524//ATP binding;GO:0097159//organic cyclic compound binding;GO:0032553//ribonucleotide binding;GO:0030554//adenyl nucleotide binding;GO:0016740//transferase activity;GO:0032555//purine ribon…
11406614	11406614	XM_003624027.1	Known_gene	1	29902007	29902458	NC_016413.2	+	452	336	NA	NA	NA	NA	NA	NA	NA	NA	NA	NA	NA	NA	NA	NA	XP_003624075.1|4.6e-56|hypothetical protein MTR_7g078980 [Medicago truncatula]	GO:0005488//binding;GO:0005515//protein binding;GO:0046983//protein dimerization activity;
11439946	11439946	XM_003624142.2,XM_003624143.2	Known_gene	2	30497758	30502294	NC_016413.2	-	4537	2051	6.19	6.41	6.41	6.58	5.98	6.48	6.336	6.346	-0.0150829	0.600897	0.852679	NA	NA	K00924//kinase [EC:2.7.1.-];K00924//kinase [EC:2.7.1.-]	XP_003624191.1|1.5e-235|eukaryotic aspartyl protease family protein [Medicago truncatula]	GO:0070001//aspartic-type peptidase activity;GO:0004190//aspartic-type endopeptidase activity;GO:0004175//endopeptidase activity;GO:0003824//catalytic activity;GO:0016787//hydrolase activity;GO:0008233//peptidase activity;GO:0070011//peptidase activity, acting on L-amino acid peptides;GO:0140096//catalytic activity, acting on a protein;
25479418	25479418	XM_013588181.1	Known_gene	1	210869	213419	NW_013657546.1	-	2551	1314	0	0	0.04	0.13	0.04	0	0.013	0.056	-1.99236	0.188303	0.168615	NA	NA	K15255//ATP-dependent DNA helicase PIF1 [EC:3.6.4.12]	XP_013443635.1|6.1e-261|hypothetical protein MTR_0003s0430 [Medicago truncatula]	NA
25486041	25486041	XM_013607194.1	Known_gene	1	5889020	5889370	NC_016408.2	-	351	351	3	2.12	2.84	4.46	1.78	3.19	2.653	3.143	-0.246578	0.361137	0.398349	NA	NA	NA	XP_013462648.1|1.6e-62|hypothetical protein MTR_2g018655 [Medicago truncatula]	GO:0031224//intrinsic component of membrane;GO:0016021//integral component of membrane;GO:0044425//membrane part;GO:0016020//membrane;
11415016	11415016	XM_003624815.1	Known_gene	1	34441928	34444223	NC_016413.2	+	2296	696	NA	NA	NA	NA	NA	NA	NA	NA	NA	NA	NA	NA	NA	K01209//alpha-N-arabinofuranosidase [EC:3.2.1.55]+ko00520//Amino sugar and nucleotide sugar metabolism	XP_003624863.1|1.5e-133|hypothetical protein MTR_7g088430 [Medicago truncatula]	GO:0019566//arabinose metabolic process;GO:0044281//small molecule metabolic process;GO:0008152//metabolic process;GO:0046373//L-arabinose metabolic process;GO:0005975//carbohydrate metabolic process;GO:0044238//primary metabolic process;GO:0005996//monosaccharide metabolic process;GO:0071704//organic substance metabolic process;GO:0019321//pentose metabolic process;GO:0004553//hydrolase activity…
11432940	11432940	XM_003597549.2,XM_013610028.1	Known_gene	2	42897047	42899888	NC_016408.2	+	2842	2347	4.37	3.82	3.89	3.3	3.13	2.39	4.026	2.94	0.460118	7.81025e-05	2.81176e-05	C2H2	NA	K12309//beta-galactosidase [EC:3.2.1.23]+ko00600//Sphingolipid metabolism+ko00604//Glycosphingolipid biosynthesis - ganglio series+ko00531//Glycosaminoglycan degradation+ko00511//Other glycan degradation+ko01100//Metabolic pathways+ko00052//Galactose metabolism;K22410//PR domain zinc finger protein 16;K12309//beta-galactosidase [EC:3.2.1.23]+ko00600//Sphingolipid metabolism+ko00604//Glycosphingol…	XP_003597597.2|5.0e-250|C2H2-type zinc finger protein [Medicago truncatula]	GO:0005488//binding;GO:0043167//ion binding;GO:0097159//organic cyclic compound binding;GO:0043169//cation binding;GO:0003676//nucleic acid binding;GO:0046872//metal ion binding;GO:1901363//heterocyclic compound binding;
11435302	11435302	XM_003626083.1	Known_gene	1	45705181	45705463	NC_016413.2	+	283	165	112.79	124.74	129.48	67.76	76.28	78.56	122.336	74.2	0.719657	1.11389e-18	1.39769e-19	NA	NA	NA	XP_003626131.1|4.3e-23|low temperature and salt responsive family protein [Medicago truncatula]	GO:0097305//response to alcohol;GO:1901700//response to oxygen-containing compound;GO:0009737//response to abscisic acid;GO:0006970//response to osmotic stress;GO:0050896//response to stimulus;GO:0009414//response to water deprivation;GO:0009628//response to abiotic stimulus;GO:0009415//response to water;GO:0001101//response to acid chemical;GO:0009651//response to salt stress;GO:0006950//respons…
25497365	25497365	XM_013597388.1	Known_gene	1	29072402	29074378	NC_016412.2	+	1977	1896	0.32	0	0.15	0	0.14	0.16	0.156	0.1	0.628247	0.275378	0.274572	NA	NA	K17710//pentatricopeptide repeat domain-containing protein 1	XP_003620274.1|5.5e-279|pentatricopeptide (PPR) repeat protein [Medicago truncatula]	NA
11419779	11419779	XM_003593026.1	Known_gene	1	1017706	1018643	NC_016408.2	-	938	195	NA	NA	NA	NA	NA	NA	NA	NA	NA	NA	NA	NA	NA	NA	XP_003593074.1|2.3e-31|hypothetical protein MTR_2g007520 [Medicago truncatula]	NA
11440356	11440356	XM_003593975.1	Known_gene	1	6821353	6822145	NC_016408.2	-	793	378	NA	NA	NA	NA	NA	NA	NA	NA	NA	NA	NA	NA	NA	NA	XP_003594023.1|1.1e-66|hypothetical protein MTR_2g020480 [Medicago truncatula]	NA
25498152	25498152	XM_013592966.1	Known_gene	1	16793158	16794848	NC_016413.2	-	1691	600	0.2	0.1	0	0	0	0	0.1	0	NA	NA	NA	NA	NA	K00965//UDPglucose--hexose-1-phosphate uridylyltransferase [EC:2.7.7.12]+ko00520//Amino sugar and nucleotide sugar metabolism+ko01100//Metabolic pathways+ko00052//Galactose metabolism;K11423//histone-lysine N-methyltransferase SETD2 [EC:2.1.1.43]+ko00310//Lysine degradation;K14760//acyl-activating enzyme 14 [EC:6.2.1.26]+ko00130//Ubiquinone and other terpenoid-quinone biosynthesis+ko01100//Metabo…	XP_013448420.1|7.6e-110|hypothetical protein MTR_7g050365 [Medicago truncatula]	GO:0004491//methylmalonate-semialdehyde dehydrogenase (acylating) activity;GO:0097159//organic cyclic compound binding;GO:0003676//nucleic acid binding;GO:0016620//oxidoreductase activity, acting on the aldehyde or oxo group of donors, NAD or NADP as acceptor;GO:0016491//oxidoreductase activity;GO:0016903//oxidoreductase activity, acting on the aldehyde or oxo group of donors;GO:0005488//binding;…
25480589	25480589	XM_013586950.1	Known_gene	1	16912	17181	NW_013657362.1	-	270	270	NA	NA	NA	NA	NA	NA	NA	NA	NA	NA	NA	NA	NA	NA	XP_013442401.1|6.0e-46|hypothetical protein MTR_0187s0030 [Medicago truncatula]	GO:0044464//cell part;GO:1990904//ribonucleoprotein complex;GO:0005737//cytoplasm;GO:0005622//intracellular;GO:0005623//cell;GO:0005840//ribosome;GO:0043226//organelle;GO:0043228//non-membrane-bounded organelle;GO:0043229//intracellular organelle;GO:0030529//intracellular ribonucleoprotein complex;GO:0043232//intracellular non-membrane-bounded organelle;GO:0044424//intracellular part;GO:0032991//…
11422112	11422112	XM_003613469.1	Known_gene	1	16439429	16440452	NC_016411.2	+	1024	567	NA	NA	NA	NA	NA	NA	NA	NA	NA	NA	NA	NA	NA	K22824//;K11423//histone-lysine N-methyltransferase SETD2 [EC:2.1.1.43]+ko00310//Lysine degradation	XP_003613517.1|2.1e-109|hypothetical protein MTR_5g037560 [Medicago truncatula]	GO:0016787//hydrolase activity;GO:0003824//catalytic activity;GO:0008233//peptidase activity;GO:0140096//catalytic activity, acting on a protein;
25485499	25485499	XM_013614728.1	Known_gene	1	50063075	50063607	NC_016407.2	-	533	533	0.78	0.78	1.01	1.47	1.24	1.8	0.856	1.503	-0.808876	0.0437365	0.0290035	NA	NA	NA	XP_013470182.1|2.0e-45|hypothetical protein MTR_1g110880 [Medicago truncatula]	NA
25488700	25488700	XM_013603637.1	Known_gene	1	7511709	7514965	NC_016409.2	+	3257	723	0	0	0	0.16	0	0.08	0	0.08	NA	NA	NA	NA	NA	NA	XP_013459091.1|5.0e-132|hypothetical protein MTR_3g024340 [Medicago truncatula]	NA
11441783	11441783	XM_003596027.1	Known_gene	1	27595188	27596357	NC_016408.2	-	1170	1170	NA	NA	NA	NA	NA	NA	NA	NA	NA	NA	NA	NA	NA	K04079//molecular chaperone HtpG+ko04141//Protein processing in endoplasmic reticulum+ko04626//Plant-pathogen interaction	XP_003596075.1|6.7e-235|F-box protein interaction domain protein [Medicago truncatula]	NA
11414542	11414542	XM_003604576.2	Known_gene	1	4408980	4410894	NC_016410.2	+	1915	1915	4.76	4.52	5.05	11.56	9.59	10.18	4.776	10.443	-1.13057	2.58079e-48	1.41785e-49	NA	NA	K19747//BAHD acyltransferase [EC:2.3.1.-]	XP_003604624.1|5.5e-287|anthocyanin 5-aromatic acyltransferase [Medicago truncatula]	GO:0016746//transferase activity, transferring acyl groups;GO:0003824//catalytic activity;GO:0016747//transferase activity, transferring acyl groups other than amino-acyl groups;GO:0016740//transferase activity;
25489853	25489853	XM_013606084.1	Known_gene	1	43113994	43117519	NC_016409.2	-	3526	1307	10.05	11.61	10.8	11.57	10.26	12.07	10.82	11.3	-0.0639494	0.3548	0.388831	NA	NA	K14165//atypical dual specificity phosphatase [EC:3.1.3.16 3.1.3.48]	XP_013461538.1|4.3e-166|dual specificity phosphatase domain protein [Medicago truncatula]	GO:0140096//catalytic activity, acting on a protein;GO:0016787//hydrolase activity;GO:0003824//catalytic activity;GO:0004721//phosphoprotein phosphatase activity;GO:0016791//phosphatase activity;GO:0016788//hydrolase activity, acting on ester bonds;GO:0042578//phosphoric ester hydrolase activity;GO:0008138//protein tyrosine/serine/threonine phosphatase activity;
11422620	11422620	XM_003629911.2	Known_gene	1	36852563	36859213	NC_016414.2	-	6651	2584	64.83	64.46	63.95	69.35	68.71	72.81	64.413	70.29	-0.127392	8.75417e-09	2.01538e-09	NA	NA	K17087//transmembrane 9 superfamily member 3	XP_003629959.1|0.0e+00|endomembrane protein 70 family protein [Medicago truncatula]	GO:0016020//membrane;GO:0031224//intrinsic component of membrane;GO:0044425//membrane part;GO:0016021//integral component of membrane;
25502019	25502019	XM_013591542.1	Known_gene	1	40658448	40659847	NC_016414.2	-	1400	1400	1.75	1.83	1.72	1.97	1.93	1.55	1.766	1.816	-0.0434248	0.578714	0.807183	NA	NA	NA	XP_013446996.1|4.4e-84|hypothetical protein MTR_8g096860 [Medicago truncatula]	NA
11405271	11405271	XM_003628232.1	Known_gene	1	19192505	19192660	NC_016414.2	+	156	156	NA	NA	NA	NA	NA	NA	NA	NA	NA	NA	NA	NA	NA	NA	XP_003628280.1|3.5e-22|hypothetical protein MTR_8g051670 [Medicago truncatula]	GO:1901362//organic cyclic compound biosynthetic process;GO:0010556//regulation of macromolecule biosynthetic process;GO:0010467//gene expression;GO:0034645//cellular macromolecule biosynthetic process;GO:0016070//RNA metabolic process;GO:0034641//cellular nitrogen compound metabolic process;GO:0018130//heterocycle biosynthetic process;GO:0065007//biological regulation;GO:0009059//macromolecule b…
25491702	25491702	XM_013599697.1	Known_gene	1	9904564	9911266	NC_016410.2	+	6703	2895	27.78	29.01	28.16	18.53	20.46	19.33	28.316	19.44	0.54115	7.90259e-56	3.80176e-57	NA	NA	K08867//WNK lysine deficient protein kinase [EC:2.7.11.1]	XP_013455151.1|0.0e+00|WNK kinase [Medicago truncatula]	GO:1901564//organonitrogen compound metabolic process;GO:0006464//cellular protein modification process;GO:0036211//protein modification process;GO:0043170//macromolecule metabolic process;GO:0007165//signal transduction;GO:0065007//biological regulation;GO:0019538//protein metabolic process;GO:0035556//intracellular signal transduction;GO:0051716//cellular response to stimulus;GO:0044267//cellul…
25491809	25491809	XM_013599838.1	Known_gene	1	11931829	11932971	NC_016410.2	-	1143	747	NA	NA	NA	NA	NA	NA	NA	NA	NA	NA	NA	NA	NA	K03094//S-phase kinase-associated protein 1+ko04141//Protein processing in endoplasmic reticulum+ko04120//Ubiquitin mediated proteolysis	XP_013455292.1|3.1e-137|SCF ubiquitin ligase, SKP1 component [Medicago truncatula]	GO:0009987//cellular process;GO:0044260//cellular macromolecule metabolic process;GO:0044237//cellular metabolic process;GO:0019941//modification-dependent protein catabolic process;GO:0044238//primary metabolic process;GO:0043170//macromolecule metabolic process;GO:0019538//protein metabolic process;GO:0071704//organic substance metabolic process;GO:0043632//modification-dependent macromolecule …
11431784	11431784	XM_003605332.2	Known_gene	1	10407181	10415634	NC_016410.2	+	8454	2155	11.66	12.02	10.77	12.53	11.73	11.76	11.483	12.006	-0.0654869	0.248915	0.240315	NA	NA	K15027//translation initiation factor 2D	XP_003605380.1|0.0e+00|eukaryotic translation initiation factor SUI1-like protein [Medicago truncatula]	GO:0003723//RNA binding;GO:0008135//translation factor activity, RNA binding;GO:0005488//binding;GO:1901363//heterocyclic compound binding;GO:0003743//translation initiation factor activity;GO:0097159//organic cyclic compound binding;GO:0003676//nucleic acid binding;
11428238	11428238	XM_003599879.1	Known_gene	1	18315301	18316062	NC_016409.2	+	762	762	0.15	0	0.22	0.23	0.15	0.08	0.123	0.153	-0.320365	0.535096	0.716611	NA	NA	K13065//shikimate O-hydroxycinnamoyltransferase [EC:2.3.1.133]+ko01100//Metabolic pathways+ko01110//Biosynthesis of secondary metabolites+ko00940//Phenylpropanoid biosynthesis+ko00941//Flavonoid biosynthesis+ko00945//Stilbenoid, diarylheptanoid and gingerol biosynthesis	XP_003599927.1|8.7e-143|spermidine hydroxycinnamoyl transferase [Medicago truncatula]	GO:0016740//transferase activity;GO:0016746//transferase activity, transferring acyl groups;GO:0016747//transferase activity, transferring acyl groups other than amino-acyl groups;GO:0003824//catalytic activity;
25494891	25494891	XM_013598783.1	Known_gene	1	34790918	34791996	NC_016411.2	-	1079	273	NA	NA	NA	NA	NA	NA	NA	NA	NA	NA	NA	NA	NA	NA	XP_013454237.1|1.0e-45|hypothetical protein MTR_5g081237 [Medicago truncatula]	NA
25486025	25486025	XM_013607176.1	Known_gene	1	5570652	5571380	NC_016408.2	+	729	288	NA	NA	NA	NA	NA	NA	NA	NA	NA	NA	NA	NA	NA	NA	XP_013462630.1|6.8e-48|transmembrane protein, putative [Medicago truncatula]	GO:0016021//integral component of membrane;GO:0044425//membrane part;GO:0016020//membrane;GO:0031224//intrinsic component of membrane;
25500056	25500056	XM_013588373.1	Known_gene	1	1092677	1095409	NC_016414.2	+	2733	1503	17.67	19.17	18.09	20.12	17.53	20.01	18.31	19.22	-0.0713096	0.197226	0.178737	NA	NA	K13229//2,4-dihydroxy-1,4-benzoxazin-3-one-glucoside dioxygenase [EC:1.14.11.59]+ko00402//Benzoxazinoid biosynthesis;K06892//feruloyl-CoA ortho-hydroxylase [EC:1.14.11.-]+ko01110//Biosynthesis of secondary metabolites+ko00940//Phenylpropanoid biosynthesis	XP_013443827.1|6.1e-217|2OG-Fe(II) oxygenase family oxidoreductase [Medicago truncatula]	GO:0005488//binding;GO:0016491//oxidoreductase activity;GO:0046872//metal ion binding;GO:0003824//catalytic activity;GO:0043169//cation binding;GO:0043167//ion binding;
11432598	11432598	XM_003623773.2	Known_gene	1	28566228	28568873	NC_016413.2	+	2646	2646	0.43	0.26	0.26	0.41	0.32	0.45	0.316	0.393	-0.332438	0.258437	0.253114	NA	NA	K22733//magnesium transporter	XP_003623821.2|0.0e+00|pentatricopeptide (PPR) repeat protein [Medicago truncatula]	GO:0046914//transition metal ion binding;GO:0043167//ion binding;GO:0008270//zinc ion binding;GO:0046872//metal ion binding;GO:0005488//binding;GO:0043169//cation binding;
11422157	11422157	XM_003597266.2	Known_gene	1	41102023	41104213	NC_016408.2	-	2191	2191	1.93	1.49	1.53	2.34	2.23	2.69	1.65	2.42	-0.554831	9.51341e-05	3.4604e-05	NA	NA	K07195//exocyst complex component 7	XP_003597314.1|0.0e+00|exocyst subunit exo70 family protein [Medicago truncatula]	GO:0046903//secretion;GO:0032940//secretion by cell;GO:0051179//localization;GO:0006887//exocytosis;GO:0009987//cellular process;GO:0016192//vesicle-mediated transport;GO:0051234//establishment of localization;GO:0006810//transport;GO:0099568//cytoplasmic region;GO:0044464//cell part;GO:0005622//intracellular;GO:0005623//cell;GO:0099023//tethering complex;GO:0043234//protein complex;GO:0044444//c…
25483864	25483864	XM_013612578.1	Known_gene	1	26411978	26414143	NC_016407.2	+	2166	786	NA	NA	NA	NA	NA	NA	NA	NA	NA	NA	NA	NA	NA	NA	XP_013468032.1|2.4e-143|transmembrane protein, putative [Medicago truncatula]	GO:0016020//membrane;GO:0016021//integral component of membrane;GO:0031224//intrinsic component of membrane;GO:0044425//membrane part;
25482009	25482009	XM_013610460.1	Known_gene	1	4543759	4543982	NC_016407.2	+	224	192	6.43	5.71	5.74	6.49	7.2	4.3	5.96	5.996	-0.0105102	0.65066	0.970943	NA	NA	NA	XP_013465914.1|2.1e-29|hypothetical protein MTR_1g016890 [Medicago truncatula]	NA
11411648	11411648	XM_003620252.2	Known_gene	1	29017548	29020516	NC_016412.2	-	2969	822	2.62	2.89	2.77	2.57	2.99	3.27	2.76	2.943	-0.0943418	0.481422	0.611819	NA	NA	K12486//stromal membrane-associated protein+ko04144//Endocytosis	XP_003620300.2|3.9e-157|ADP-ribosylation factor GTPase-activating protein AGD10 [Medicago truncatula]	GO:0046872//metal ion binding;GO:0043169//cation binding;GO:0098772//molecular function regulator;GO:0005488//binding;GO:0008047//enzyme activator activity;GO:0043167//ion binding;GO:0030695//GTPase regulator activity;GO:0060589//nucleoside-triphosphatase regulator activity;GO:0030234//enzyme regulator activity;GO:0005096//GTPase activator activity;
11418080	11418080	XM_003597297.1	Known_gene	1	41255370	41255723	NC_016408.2	-	354	354	NA	NA	NA	NA	NA	NA	NA	NA	NA	NA	NA	NA	NA	K02689//photosystem I P700 chlorophyll a apoprotein A1+ko01100//Metabolic pathways+ko00195//Photosynthesis	XP_003597345.1|7.3e-60|hypothetical protein MTR_2g096600 [Medicago truncatula]	GO:0044085//cellular component biogenesis;GO:0006461//protein complex assembly;GO:0009987//cellular process;GO:0065003//macromolecular complex assembly;GO:0071840//cellular component organization or biogenesis;GO:0016043//cellular component organization;GO:0070271//protein complex biogenesis;GO:0034622//cellular macromolecular complex assembly;GO:0022607//cellular component assembly;GO:0071822//p…
11422673	11422673	XM_003613953.1	Known_gene	1	19164679	19164933	NC_016411.2	-	255	255	NA	NA	NA	NA	NA	NA	NA	NA	NA	NA	NA	NA	NA	K02690//photosystem I P700 chlorophyll a apoprotein A2+ko01100//Metabolic pathways+ko00195//Photosynthesis;K02689//photosystem I P700 chlorophyll a apoprotein A1+ko01100//Metabolic pathways+ko00195//Photosynthesis	XP_003614001.1|4.5e-43|photosystem I P700 chlorophyll A apoprotein [Medicago truncatula]	GO:0071704//organic substance metabolic process;GO:0009987//cellular process;GO:0044260//cellular macromolecule metabolic process;GO:0019538//protein metabolic process;GO:0044237//cellular metabolic process;GO:0006464//cellular protein modification process;GO:0008152//metabolic process;GO:0015979//photosynthesis;GO:0036211//protein modification process;GO:0006807//nitrogen compound metabolic proc…
11423747	11423747	XM_003617919.2	Known_gene	1	42704154	42707757	NC_016411.2	-	3604	1883	29.14	32.02	29.96	35.3	35.89	34.88	30.373	35.356	-0.220389	3.22325e-09	7.12296e-10	WRKY	NA	K18834//WRKY transcription factor 1+ko04626//Plant-pathogen interaction	XP_003617967.1|3.0e-229|WRKY family transcription factor [Medicago truncatula]	GO:0071704//organic substance metabolic process;GO:1901360//organic cyclic compound metabolic process;GO:0044260//cellular macromolecule metabolic process;GO:0044237//cellular metabolic process;GO:0046483//heterocycle metabolic process;GO:0044249//cellular biosynthetic process;GO:0044238//primary metabolic process;GO:0090304//nucleic acid metabolic process;GO:1901362//organic cyclic compound bios…
25485150	25485150	XM_013614319.1	Known_gene	1	46606993	46612336	NC_016407.2	-	5344	2005	15.62	14.34	15.68	12.59	13.06	13.4	15.213	13.016	0.223564	6.54053e-05	2.33374e-05	NA	NA	K09458//3-oxoacyl-[acyl-carrier-protein] synthase II [EC:2.3.1.179]+ko01100//Metabolic pathways+ko00061//Fatty acid biosynthesis+ko01212//Fatty acid metabolism+ko00780//Biotin metabolism	XP_004504688.1|2.1e-252|PREDICTED: 3-oxoacyl-[acyl-carrier-protein] synthase I, chloroplastic [Cicer arietinum]	GO:0044255//cellular lipid metabolic process;GO:0044237//cellular metabolic process;GO:0009987//cellular process;GO:0006633//fatty acid biosynthetic process;GO:0044283//small molecule biosynthetic process;GO:0006631//fatty acid metabolic process;GO:0046394//carboxylic acid biosynthetic process;GO:0006082//organic acid metabolic process;GO:0019752//carboxylic acid metabolic process;GO:0044249//cel…
25483051	25483051	XM_013611695.1	Known_gene	1	17462195	17474020	NC_016407.2	-	11826	3375	10.26	9.92	9.92	12.18	11.87	11.41	10.033	11.82	-0.237455	9.37354e-07	2.64252e-07	NA	NA	K20478//golgin subfamily B member 1;K10406//kinesin family member C2/C3;K10405//kinesin family member C1	XP_013467149.1|0.0e+00|heavy meromyosin-like protein, putative [Medicago truncatula]	GO:0003006//developmental process involved in reproduction;GO:0090626//plant epidermis morphogenesis;GO:0016043//cellular component organization;GO:0006355//regulation of transcription, DNA-templated;GO:0048468//cell development;GO:0099402//plant organ development;GO:0090558//plant epidermis development;GO:0061458//reproductive system development;GO:0051252//regulation of RNA metabolic process;GO…
25493632	25493632	XM_013602198.1	Known_gene	1	42444311	42446870	NC_016410.2	+	2560	2560	2.86	2.81	2.81	3.02	2.35	2.5	2.826	2.623	0.106529	0.303039	0.315411	NA	NA	K15333//tRNA guanosine-2'-O-methyltransferase [EC:2.1.1.34];K12619//5'-3' exoribonuclease 2 [EC:3.1.13.-]+ko03018//RNA degradation+ko03008//Ribosome biogenesis in eukaryotes;K13199//plasminogen activator inhibitor 1 RNA-binding protein;K14568//rRNA small subunit pseudouridine methyltransferase Nep1 [EC:2.1.1.260]+ko03008//Ribosome biogenesis in eukaryotes;K13124//mitogen-activated protein kinase …	XP_013457652.1|0.0e+00|subtilisin-like serine protease [Medicago truncatula]	GO:0140096//catalytic activity, acting on a protein;GO:0017171//serine hydrolase activity;GO:0004175//endopeptidase activity;GO:0008236//serine-type peptidase activity;GO:0070011//peptidase activity, acting on L-amino acid peptides;GO:0008233//peptidase activity;GO:0016787//hydrolase activity;GO:0003824//catalytic activity;GO:0004252//serine-type endopeptidase activity;
11436958	11436958	XM_003622753.2	Known_gene	1	18489119	18493193	NC_016413.2	+	4075	1576	NA	NA	NA	NA	NA	NA	NA	NA	NA	NA	NA	NA	NA	K14638//solute carrier family 15 (peptide/histidine transporter), member 3/4	XP_003622801.2|3.5e-303|peptide/nitrate transporter plant [Medicago truncatula]	GO:0031224//intrinsic component of membrane;GO:0044425//membrane part;GO:0016020//membrane;GO:0016021//integral component of membrane;GO:0005215//transporter activity;
11407152	11407152	XM_003599816.1	Known_gene	1	16060360	16060560	NC_016409.2	-	201	201	0	0	0	0.34	0	0	0	0.113	NA	NA	NA	NA	NA	NA	XP_003599864.1|5.3e-31|transmembrane protein, putative [Medicago truncatula]	GO:0016021//integral component of membrane;GO:0016020//membrane;GO:0031224//intrinsic component of membrane;GO:0044425//membrane part;
11422629	11422629	XM_003613478.1	Known_gene	1	16485281	16487709	NC_016411.2	-	2429	1368	0.46	0.54	0.46	1.26	1.13	1.09	0.486	1.16	-1.25627	1.87159e-05	6.17119e-06	NA	NA	K04079//molecular chaperone HtpG+ko04141//Protein processing in endoplasmic reticulum+ko04626//Plant-pathogen interaction	XP_003613526.1|1.9e-281|F-box protein interaction domain protein [Medicago truncatula]	NA
11440175	11440175	XM_003600499.1,XM_013605036.1	Known_gene	2	28221570	28226064	NC_016409.2	-	4495	2445	12.21	11.43	12.1	8.24	8.69	9.57	11.913	8.833	0.422904	1.04337e-11	1.90262e-12	NA	NA	K04733//interleukin-1 receptor-associated kinase 4 [EC:2.7.11.1];K04733//interleukin-1 receptor-associated kinase 4 [EC:2.7.11.1]	XP_003600547.1|0.0e+00|LRR receptor-like kinase [Medicago truncatula]	GO:0016021//integral component of membrane;GO:0044425//membrane part;GO:0031224//intrinsic component of membrane;GO:0016020//membrane;GO:0016740//transferase activity;GO:0097367//carbohydrate derivative binding;GO:0000166//nucleotide binding;GO:0035639//purine ribonucleoside triphosphate binding;GO:1901363//heterocyclic compound binding;GO:1901265//nucleoside phosphate binding;GO:0032559//adenyl …
25500749	25500749	XM_013589234.1	Known_gene	1	10363674	10364992	NC_016414.2	+	1319	1056	NA	NA	NA	NA	NA	NA	NA	NA	NA	NA	NA	NA	NA	K11423//histone-lysine N-methyltransferase SETD2 [EC:2.1.1.43]+ko00310//Lysine degradation	XP_013444688.1|1.1e-204|hypothetical protein MTR_8g028025 [Medicago truncatula]	GO:2001141//regulation of RNA biosynthetic process;GO:0009889//regulation of biosynthetic process;GO:0031323//regulation of cellular metabolic process;GO:0051171//regulation of nitrogen compound metabolic process;GO:0031326//regulation of cellular biosynthetic process;GO:0019219//regulation of nucleobase-containing compound metabolic process;GO:0060255//regulation of macromolecule metabolic proce…
11432769	11432769	XM_003590258.1	Known_gene	1	24623426	24625417	NC_016407.2	+	1992	378	NA	NA	NA	NA	NA	NA	NA	NA	NA	NA	NA	NA	NA	K08248//(R)-mandelonitrile lyase [EC:4.1.2.10]+ko01110//Biosynthesis of secondary metabolites+ko00460//Cyanoamino acid metabolism;K18666//activating signal cointegrator complex subunit 1;K11000//callose synthase [EC:2.4.1.-]	XP_003590306.1|2.3e-64|hypothetical protein MTR_1g056260 [Medicago truncatula]	NA
11416853	11416853	XM_003618542.1	Known_gene	1	4220169	4220420	NC_016412.2	+	252	171	NA	NA	NA	NA	NA	NA	NA	NA	NA	NA	NA	NA	NA	K15255//ATP-dependent DNA helicase PIF1 [EC:3.6.4.12]	XP_003618590.1|2.0e-23|PIF1 helicase, putative [Medicago truncatula]	GO:0090304//nucleic acid metabolic process;GO:0006725//cellular aromatic compound metabolic process;GO:0044237//cellular metabolic process;GO:0016043//cellular component organization;GO:0060249//anatomical structure homeostasis;GO:0046483//heterocycle metabolic process;GO:0050896//response to stimulus;GO:1901360//organic cyclic compound metabolic process;GO:0006807//nitrogen compound metabolic pr…
11417575	11417575	XM_003597142.2	Known_gene	1	39968221	39978486	NC_016408.2	+	10266	3598	21.61	20.76	21.8	23.05	22.96	23.26	21.39	23.09	-0.111799	0.000822161	0.00034924	NA	NA	K22403//zinc finger MIZ domain-containing protein	XP_003597190.2|0.0e+00|E3 SUMO-protein ligase SIZ1 [Medicago truncatula]	GO:0071496//cellular response to external stimulus;GO:0016049//cell growth;GO:0050896//response to stimulus;GO:0007154//cell communication;GO:0031668//cellular response to extracellular stimulus;GO:0040007//growth;GO:0051716//cellular response to stimulus;GO:0009605//response to external stimulus;GO:0009987//cellular process;GO:0009991//response to extracellular stimulus;GO:0005634//nucleus;GO:00…
11430956	11430956	XM_003611490.2	Known_gene	1	5164737	5166624	NC_016411.2	-	1888	1888	12.9	13.24	13.13	12.15	12.42	11.5	13.09	12.023	0.12105	0.0527244	0.0359574	NA	NA	K13420//LRR receptor-like serine/threonine-protein kinase FLS2 [EC:2.7.11.1]+ko04016//MAPK signaling pathway - plant+ko04626//Plant-pathogen interaction	XP_004511805.1|3.0e-128|PREDICTED: probable inactive receptor kinase At1g27190 [Cicer arietinum]	GO:0031224//intrinsic component of membrane;GO:0044425//membrane part;GO:0016021//integral component of membrane;GO:0016020//membrane;GO:0003824//catalytic activity;GO:0016772//transferase activity, transferring phosphorus-containing groups;GO:0016740//transferase activity;GO:0016301//kinase activity;
25482656	25482656	XM_013611244.1	Known_gene	1	12286430	12296265	NC_016407.2	+	9836	1380	13.1	12.3	12.29	15.45	15.5	14.28	12.563	15.076	-0.264011	0.000121361	4.4826e-05	NA	NA	NA	XP_013466698.1|4.7e-256|armadillo/beta-catenin-like repeat protein [Medicago truncatula]	NA
11445449	11445449	XM_003595167.1	Known_gene	1	17445140	17445940	NC_016408.2	+	801	651	25.6	26.38	24.87	15.59	14.61	15.36	25.616	15.186	0.753054	3.63463e-20	4.30532e-21	NA	NA	K02357//elongation factor Ts	XP_003595215.1|2.2e-115|translation elongation factor Ts protein [Medicago truncatula]	GO:0043231//intracellular membrane-bounded organelle;GO:0005737//cytoplasm;GO:0043229//intracellular organelle;GO:0044424//intracellular part;GO:0043226//organelle;GO:0005623//cell;GO:0044464//cell part;GO:0044444//cytoplasmic part;GO:0043227//membrane-bounded organelle;GO:0005622//intracellular;GO:0005739//mitochondrion;GO:0008135//translation factor activity, RNA binding;GO:0003676//nucleic aci…
25498887	25498887	XM_013593869.1	Known_gene	1	28967527	28968238	NC_016413.2	-	712	345	0.36	1.08	1.08	1.09	1.09	0.72	0.84	0.966	-0.203155	0.526865	0.700079	NA	NA	NA	XP_013449323.1|4.9e-61|hypothetical protein MTR_7g076797 [Medicago truncatula]	NA
25480391	25480391	XM_013587154.1	Known_gene	1	20016	23019	NW_013657421.1	+	3004	387	1.34	0.47	1.6	0.8	1.04	1.2	1.136	1.013	0.169168	0.531976	0.709262	NA	NA	NA	XP_013442608.1|3.7e-65|hypothetical protein MTR_0128s0060 [Medicago truncatula]	GO:0044425//membrane part;GO:0016021//integral component of membrane;GO:0031224//intrinsic component of membrane;GO:0016020//membrane;
11415262	11415262	XM_003598393.1	Known_gene	1	3745042	3746283	NC_016409.2	+	1242	1242	0	0.09	0	0	0	0	0.03	0	NA	NA	NA	NA	NA	K11649//SWI/SNF related-matrix-associated actin-dependent regulator of chromatin subfamily C;K21596//calmodulin-binding transcription activator;K04079//molecular chaperone HtpG+ko04141//Protein processing in endoplasmic reticulum+ko04626//Plant-pathogen interaction	XP_003598441.1|4.4e-245|F-box and associated interaction domain protein [Medicago truncatula]	NA
11443827	11443827	XM_003621615.2	Known_gene	1	6784950	6785726	NC_016413.2	+	777	651	NA	NA	NA	NA	NA	NA	NA	NA	NA	NA	NA	NA	NA	K22038//volume-regulated anion channel	XP_003621663.2|1.1e-127|hypothetical protein MTR_7g021420 [Medicago truncatula]	GO:0007165//signal transduction;GO:0007154//cell communication;GO:0050896//response to stimulus;GO:0051716//cellular response to stimulus;GO:0050794//regulation of cellular process;GO:0023052//signaling;GO:0065007//biological regulation;GO:0009987//cellular process;GO:0050789//regulation of biological process;GO:0032559//adenyl ribonucleotide binding;GO:0043168//anion binding;GO:0030554//adenyl n…
11425012	11425012	XM_003605218.2	Known_gene	1	9811604	9812808	NC_016410.2	-	1205	788	0	0.1	0	0	0	0	0.033	0	NA	NA	NA	NA	NA	NA	XP_003605266.1|3.8e-61|Lipid transfer protein [Medicago truncatula]	GO:0051234//establishment of localization;GO:0010876//lipid localization;GO:0033036//macromolecule localization;GO:0051179//localization;GO:0006869//lipid transport;GO:0006810//transport;GO:0071702//organic substance transport;GO:0044425//membrane part;GO:0031224//intrinsic component of membrane;GO:0016021//integral component of membrane;GO:0016020//membrane;GO:0008289//lipid binding;GO:0005488//…
11439899	11439899	XM_013598985.1,XM_003617850.2	Known_gene	2	42292323	42295986	NC_016411.2	+	3664	3374	5.75	6.05	6.07	5.25	5.26	6.16	5.956	5.556	0.0973077	0.15352	0.129481	NA	NA	K10523//speckle-type POZ protein;K10523//speckle-type POZ protein	XP_003617898.1|1.8e-189|BTB/POZ domain plant protein [Medicago truncatula]	GO:0009057//macromolecule catabolic process;GO:0070647//protein modification by small protein conjugation or removal;GO:0044237//cellular metabolic process;GO:0044238//primary metabolic process;GO:0051603//proteolysis involved in cellular protein catabolic process;GO:0051246//regulation of protein metabolic process;GO:0044267//cellular protein metabolic process;GO:0030162//regulation of proteolys…
25492155	25492155	XM_013600223.1	Known_gene	1	17604474	17605853	NC_016410.2	+	1380	1380	NA	NA	NA	NA	NA	NA	NA	NA	NA	NA	NA	NA	NA	NA	XP_013455677.1|1.9e-273|hypothetical protein MTR_4g049900 [Medicago truncatula]	NA
11415438	11415438	XM_003628242.1	Known_gene	1	19274263	19274941	NC_016414.2	-	679	420	0.25	0	0	0	0.12	0	0.083	0.04	1.08315	0.455038	0.561207	NA	NA	K04733//interleukin-1 receptor-associated kinase 4 [EC:2.7.11.1]	XP_003628290.1|8.1e-74|receptor-like kinase [Medicago truncatula]	GO:0016020//membrane;GO:0031224//intrinsic component of membrane;GO:0044425//membrane part;GO:0016021//integral component of membrane;GO:0043167//ion binding;GO:0140096//catalytic activity, acting on a protein;GO:0016301//kinase activity;GO:0000166//nucleotide binding;GO:0005524//ATP binding;GO:1901363//heterocyclic compound binding;GO:0032555//purine ribonucleotide binding;GO:0097367//carbohydra…
25494896	25494896	XM_013598797.1	Known_gene	1	35370312	35371441	NC_016411.2	+	1130	450	NA	NA	NA	NA	NA	NA	NA	NA	NA	NA	NA	NA	NA	K04730//interleukin-1 receptor-associated kinase 1 [EC:2.7.11.1];K04733//interleukin-1 receptor-associated kinase 4 [EC:2.7.11.1]	XP_013454251.1|4.7e-80|leucine-rich receptor-like kinase family protein, putative [Medicago truncatula]	GO:0031224//intrinsic component of membrane;GO:0016021//integral component of membrane;GO:0044425//membrane part;GO:0016020//membrane;GO:0017076//purine nucleotide binding;GO:0097367//carbohydrate derivative binding;GO:0097159//organic cyclic compound binding;GO:0005524//ATP binding;GO:0016740//transferase activity;GO:0000166//nucleotide binding;GO:0016773//phosphotransferase activity, alcohol gr…
25496935	25496935	XM_013597650.1	Known_gene	1	32824552	32825512	NC_016412.2	-	961	961	0.6	0.72	0.36	0.55	0.54	0.42	0.56	0.503	0.152989	0.526792	0.699722	NA	NA	K11273//chromosome transmission fidelity protein 1 [EC:3.6.4.13]	XP_013453104.1|8.5e-95|hypothetical protein MTR_6g086915 [Medicago truncatula]	NA
25483910	25483910	XM_013612630.1	Known_gene	1	27207364	27208237	NC_016407.2	-	874	735	0	0.23	0.26	0.45	0.42	0.65	0.163	0.506	-1.65503	0.0138532	0.00777052	NA	NA	K04733//interleukin-1 receptor-associated kinase 4 [EC:2.7.11.1]	XP_013468084.1|7.3e-147|allergen Pru protein, putative [Medicago truncatula]	NA
25490005	25490005	XM_013606373.1	Known_gene	1	47845667	47847265	NC_016409.2	-	1599	1392	0.29	0.41	0.29	0.83	0.37	0.86	0.33	0.686	-1.0694	0.00415932	0.00203582	MYB	NA	K09422//transcription factor MYB, plant	XP_013461827.1|4.8e-208|myb transcription factor [Medicago truncatula]	GO:1903506//regulation of nucleic acid-templated transcription;GO:0019222//regulation of metabolic process;GO:0051171//regulation of nitrogen compound metabolic process;GO:0006357//regulation of transcription from RNA polymerase II promoter;GO:0010556//regulation of macromolecule biosynthetic process;GO:0019219//regulation of nucleobase-containing compound metabolic process;GO:0010468//regulation…
25483831	25483831	XM_013612543.1	Known_gene	1	26170255	26171132	NC_016407.2	+	878	726	1	0.86	0.7	0.93	0.35	0.86	0.853	0.713	0.262622	0.416246	0.488537	NA	NA	K12856//pre-mRNA-processing factor 8+ko03040//Spliceosome	XP_013467993.1|1.2e-141|Pre-mRNA-processing-splicing factor 8 [Medicago truncatula]	GO:0008152//metabolic process;GO:0009987//cellular process;GO:0006397//mRNA processing;GO:0016071//mRNA metabolic process;GO:0000375//RNA splicing, via transesterification reactions;GO:0006396//RNA processing;GO:0006139//nucleobase-containing compound metabolic process;GO:0016070//RNA metabolic process;GO:0034641//cellular nitrogen compound metabolic process;GO:0006725//cellular aromatic compound…
11438905	11438905	XM_003630569.1	Known_gene	1	42603896	42604156	NC_016414.2	-	261	261	NA	NA	NA	NA	NA	NA	NA	NA	NA	NA	NA	NA	NA	NA	XP_003630617.1|1.4e-47|hypothetical protein MTR_8g101420 [Medicago truncatula]	NA
25480701	25480701	XM_013586835.1	Known_gene	1	20694	21419	NW_013657313.1	+	726	726	NA	NA	NA	NA	NA	NA	NA	NA	NA	NA	NA	NA	NA	NA	XP_013442289.1|5.4e-126|transmembrane protein, putative, partial [Medicago truncatula]	GO:0016021//integral component of membrane;GO:0016020//membrane;GO:0031224//intrinsic component of membrane;GO:0044425//membrane part;
11443272	11443272	XM_003609313.2	Known_gene	1	47328532	47329209	NC_016410.2	+	678	600	NA	NA	NA	NA	NA	NA	NA	NA	NA	NA	NA	NA	NA	K04733//interleukin-1 receptor-associated kinase 4 [EC:2.7.11.1];K03006//DNA-directed RNA polymerase II subunit RPB1 [EC:2.7.7.6]+ko00230//Purine metabolism+ko03020//RNA polymerase+ko01100//Metabolic pathways+ko00240//Pyrimidine metabolism	XP_003609361.1|5.7e-89|plastocyanin-like domain protein [Medicago truncatula]	GO:0016021//integral component of membrane;GO:0044425//membrane part;GO:0016020//membrane;GO:0031224//intrinsic component of membrane;GO:0016491//oxidoreductase activity;GO:0009055//electron transfer activity;GO:0003824//catalytic activity;
11409276	11409276	XM_003596181.2	Known_gene	1	31277835	31280384	NC_016408.2	-	2550	1347	8.42	7.36	7.69	9.18	10.1	9.69	7.823	9.656	-0.304895	0.000526096	0.000215912	NA	NA	K04733//interleukin-1 receptor-associated kinase 4 [EC:2.7.11.1]	XP_003596229.2|7.1e-257|LRR receptor-like kinase [Medicago truncatula]	GO:0016020//membrane;GO:0044425//membrane part;GO:0016021//integral component of membrane;GO:0031224//intrinsic component of membrane;GO:0005488//binding;GO:0043168//anion binding;GO:0032555//purine ribonucleotide binding;GO:0016740//transferase activity;GO:0016773//phosphotransferase activity, alcohol group as acceptor;GO:0016301//kinase activity;GO:0008144//drug binding;GO:0030554//adenyl nucle…
11425037	11425037	XM_003627987.2	Known_gene	1	15702967	15705830	NC_016414.2	-	2864	1371	NA	NA	NA	NA	NA	NA	NA	NA	NA	NA	NA	NA	NA	K04733//interleukin-1 receptor-associated kinase 4 [EC:2.7.11.1]	XP_003628035.2|2.5e-265|receptor-like kinase [Medicago truncatula]	GO:0016021//integral component of membrane;GO:0016020//membrane;GO:0044425//membrane part;GO:0031224//intrinsic component of membrane;GO:0000166//nucleotide binding;GO:0035639//purine ribonucleoside triphosphate binding;GO:0016773//phosphotransferase activity, alcohol group as acceptor;GO:0030554//adenyl nucleotide binding;GO:0032559//adenyl ribonucleotide binding;GO:0032553//ribonucleotide bindi…
25499090	25499090	XM_013594241.1	Known_gene	1	37600190	37605011	NC_016413.2	-	4822	1610	12.03	12.13	10.24	12.48	11.81	12.54	11.466	12.276	-0.0995405	0.14631	0.122031	NA	NA	K06634//cyclin H+ko03420//Nucleotide excision repair+ko03022//Basal transcription factors	XP_013449695.1|3.5e-234|transmembrane protein, putative [Medicago truncatula]	GO:0031224//intrinsic component of membrane;GO:0016021//integral component of membrane;GO:0016020//membrane;GO:0044425//membrane part;
25500541	25500541	XM_013588981.1	Known_gene	1	7006345	7009232	NC_016414.2	+	2888	1126	13.91	15.42	15.1	13.8	14.13	13.56	14.81	13.83	0.0978072	0.185496	0.164987	NA	NA	K12191//charged multivesicular body protein 2A+ko04144//Endocytosis	XP_013444435.1|2.2e-118|charged multivesicular body protein [Medicago truncatula]	GO:0015833//peptide transport;GO:0071840//cellular component organization or biogenesis;GO:0010256//endomembrane system organization;GO:0009987//cellular process;GO:0006810//transport;GO:0008104//protein localization;GO:0015031//protein transport;GO:0042886//amide transport;GO:0051179//localization;GO:0016192//vesicle-mediated transport;GO:0006996//organelle organization;GO:0016043//cellular comp…
11425253	11425253	XM_003628898.2	Known_gene	1	29092794	29093272	NC_016414.2	-	479	405	NA	NA	NA	NA	NA	NA	NA	NA	NA	NA	NA	NA	NA	NA	XP_003628946.2|1.7e-73|hypothetical protein MTR_8g069440 [Medicago truncatula]	NA
11427805	11427805	XM_003624963.1	Known_gene	1	35300292	35300593	NC_016413.2	+	302	219	0	0.3	0	0.31	1.46	0.92	0.1	0.896	-3.14309	0.0142586	0.00802415	NA	NA	K01581//ornithine decarboxylase [EC:4.1.1.17]+ko00330//Arginine and proline metabolism+ko01100//Metabolic pathways+ko01110//Biosynthesis of secondary metabolites+ko00480//Glutathione metabolism	XP_003625011.1|2.9e-35|hypothetical protein MTR_7g090010 [Medicago truncatula]	GO:0016021//integral component of membrane;GO:0044425//membrane part;GO:0016020//membrane;GO:0031224//intrinsic component of membrane;
11426370	11426370	XM_003608785.2,XM_003608784.2	Known_gene	2	42780338	42785732	NC_016410.2	+	5395	2362	21.27	22.18	20.52	22.22	22.55	23.51	21.323	22.76	-0.0955723	0.0247121	0.0149977	NA	NA	K22390//acid phosphatase type 7;K22390//acid phosphatase type 7	XP_004515814.1|0.0e+00|PREDICTED: probable inactive purple acid phosphatase 27 [Cicer arietinum]	GO:0016788//hydrolase activity, acting on ester bonds;GO:0043169//cation binding;GO:0042578//phosphoric ester hydrolase activity;GO:0043167//ion binding;GO:0003993//acid phosphatase activity;GO:0046872//metal ion binding;GO:0016791//phosphatase activity;GO:0016787//hydrolase activity;GO:0003824//catalytic activity;GO:0005488//binding;
25501988	25501988	XM_013591506.1	Known_gene	1	40424096	40428190	NC_016414.2	+	4095	935	43.2	40.31	46.87	40.27	36.88	38.6	43.46	38.583	0.170153	0.000506012	0.0002071	NA	NA	NA	XP_013446960.1|3.9e-60|membrane-anchored ubiquitin-fold protein 4 precursor [Medicago truncatula]	GO:0005886//plasma membrane;GO:0016020//membrane;GO:0044464//cell part;GO:0005623//cell;GO:0071944//cell periphery;
11435005	11435005	XM_003626826.2,XM_013588620.1	Known_gene	2	3115042	3119418	NC_016414.2	-	4377	1355	3.1	2.76	2.52	2.7	2.86	2.63	2.793	2.73	0.045343	0.567448	0.78204	NA	NA	K09500//T-complex protein 1 subunit theta;K09500//T-complex protein 1 subunit theta	XP_013444074.1|1.7e-69|Spc97/Spc98 family of spindle pole body (SBP) component, putative [Medicago truncatula]	NA
25487862	25487862	XM_013609907.1	Known_gene	1	40795738	40795908	NC_016408.2	+	171	171	NA	NA	NA	NA	NA	NA	NA	NA	NA	NA	NA	NA	NA	NA	XP_013465361.1|1.3e-25|transmembrane protein, putative [Medicago truncatula]	GO:0031224//intrinsic component of membrane;GO:0016021//integral component of membrane;GO:0044425//membrane part;GO:0016020//membrane;
11438767	11438767	XM_003619330.2	Known_gene	1	18025209	18025600	NC_016412.2	+	392	192	NA	NA	NA	NA	NA	NA	NA	NA	NA	NA	NA	NA	NA	NA	XP_003619378.2|7.8e-32|LCR-like protein [Medicago truncatula]	GO:0016021//integral component of membrane;GO:0031224//intrinsic component of membrane;GO:0016020//membrane;GO:0044425//membrane part;
25494469	25494469	XM_013597830.1	Known_gene	1	135595	137460	NC_016411.2	+	1866	201	2.7	2.36	4.75	4.09	4.42	3.05	3.27	3.853	-0.239992	0.429737	0.509805	NA	NA	NA	XP_013453284.1|1.1e-28|transmembrane protein, putative [Medicago truncatula]	GO:0016021//integral component of membrane;GO:0044425//membrane part;GO:0016020//membrane;GO:0031224//intrinsic component of membrane;
25481690	25481690	XM_013585825.1	Known_gene	1	110	801	NW_013656109.1	+	692	692	NA	NA	NA	NA	NA	NA	NA	NA	NA	NA	NA	NA	NA	NA	XP_013441279.1|2.5e-128|outer membrane protein, OmpW family protein, partial [Medicago truncatula]	GO:0019867//outer membrane;GO:0016020//membrane;GO:0044425//membrane part;GO:0031224//intrinsic component of membrane;GO:0016021//integral component of membrane;
11446380	11446380	XM_003622617.1	Known_gene	1	16867490	16869294	NC_016413.2	+	1805	948	NA	NA	NA	NA	NA	NA	NA	NA	NA	NA	NA	ABI3VP1	NA	NA	XP_003622665.1|1.1e-182|plant-specific B3-DNA-binding domain protein [Medicago truncatula]	GO:0031326//regulation of cellular biosynthetic process;GO:0034645//cellular macromolecule biosynthetic process;GO:0044249//cellular biosynthetic process;GO:0006807//nitrogen compound metabolic process;GO:0009889//regulation of biosynthetic process;GO:0006725//cellular aromatic compound metabolic process;GO:0006355//regulation of transcription, DNA-templated;GO:0044237//cellular metabolic process…
11424781	11424781	XM_003617876.1	Known_gene	1	42461226	42461408	NC_016411.2	+	183	183	NA	NA	NA	NA	NA	NA	NA	NA	NA	NA	NA	NA	NA	NA	XP_003617924.1|7.2e-27|transmembrane protein, putative [Medicago truncatula]	GO:0044425//membrane part;GO:0031224//intrinsic component of membrane;GO:0016020//membrane;GO:0016021//integral component of membrane;
11437542	11437542	XM_003622608.2	Known_gene	1	16839159	16840334	NC_016413.2	-	1176	1176	NA	NA	NA	NA	NA	NA	NA	NA	NA	NA	NA	NA	NA	K17302//coatomer subunit beta';K11649//SWI/SNF related-matrix-associated actin-dependent regulator of chromatin subfamily C;K21596//calmodulin-binding transcription activator;K04079//molecular chaperone HtpG+ko04141//Protein processing in endoplasmic reticulum+ko04626//Plant-pathogen interaction	XP_003622656.2|6.7e-235|F-box protein interaction domain protein [Medicago truncatula]	NA
25494344	25494344	XM_013603227.1	Known_gene	1	56218180	56220086	NC_016410.2	-	1907	1829	11.93	13.21	11.14	12.55	12.77	12.29	12.093	12.536	-0.0530348	0.341869	0.370404	NA	NA	K00850//6-phosphofructokinase 1 [EC:2.7.1.11]+ko00010//Glycolysis / Gluconeogenesis+ko00030//Pentose phosphate pathway+ko01230//Biosynthesis of amino acids+ko03018//RNA degradation+ko01100//Metabolic pathways+ko00052//Galactose metabolism+ko00051//Fructose and mannose metabolism+ko01110//Biosynthesis of secondary metabolites+ko01200//Carbon metabolism	XP_013458681.1|1.1e-273|6-phosphofructokinase [Medicago truncatula]	GO:0044237//cellular metabolic process;GO:0008152//metabolic process;GO:1901135//carbohydrate derivative metabolic process;GO:0071704//organic substance metabolic process;GO:0006002//fructose 6-phosphate metabolic process;GO:0006796//phosphate-containing compound metabolic process;GO:0006793//phosphorus metabolic process;GO:0009987//cellular process;GO:0019637//organophosphate metabolic process;G…
11443615	11443615	XM_003619173.2	Known_gene	1	15535719	15536081	NC_016412.2	+	363	363	NA	NA	NA	NA	NA	NA	NA	NA	NA	NA	NA	NA	NA	NA	XP_003619221.2|1.2e-62|hypothetical protein MTR_6g044850 [Medicago truncatula]	NA
25492512	25492512	XM_013600664.1	Known_gene	1	23757106	23757757	NC_016410.2	-	652	652	0.72	1.26	1.54	1.09	0.73	0.18	1.173	0.666	0.81546	0.0456874	0.0305296	NA	NA	NA	XP_013456118.1|5.7e-42|hypothetical protein MTR_4g063865 [Medicago truncatula]	NA
11422708	11422708	XM_003625020.2	Known_gene	1	35649513	35650637	NC_016413.2	-	1125	394	287.52	320.21	311.24	313.54	308.11	309.73	306.323	310.46	-0.0207266	0.382799	0.433982	NA	NA	K03860//phosphatidylinositol glycan, class Q+ko01100//Metabolic pathways+ko00563//Glycosylphosphatidylinositol (GPI)-anchor biosynthesis	XP_003625068.1|2.3e-70|GASA/GAST/Snakin [Medicago truncatula]	NA
11441821	11441821	XM_003593599.1	Known_gene	1	4167726	4168349	NC_016408.2	-	624	624	0.34	0.36	0.35	0.53	0.13	0.45	0.35	0.37	-0.0778609	0.622167	0.897692	NA	NA	K08145//MFS transporter, SP family, solute carrier family 2 (facilitated glucose transporter), member 8	XP_003593647.1|9.1e-114|transmembrane protein, putative [Medicago truncatula]	GO:0031224//intrinsic component of membrane;GO:0016021//integral component of membrane;GO:0044425//membrane part;GO:0016020//membrane;
11417076	11417076	XM_003594573.1	Known_gene	1	12257825	12259792	NC_016408.2	+	1968	1767	0	0.04	0	0	0	0	0.013	0	NA	NA	NA	NA	NA	K03283//heat shock 70kDa protein 1/2/6/8+ko03040//Spliceosome+ko04144//Endocytosis+ko04141//Protein processing in endoplasmic reticulum	XP_003594621.1|0.0e+00|heat shock 70 kDa protein [Medicago truncatula]	GO:0043168//anion binding;GO:0043167//ion binding;GO:0017076//purine nucleotide binding;GO:0032555//purine ribonucleotide binding;GO:0036094//small molecule binding;GO:0000166//nucleotide binding;GO:0032559//adenyl ribonucleotide binding;GO:0097159//organic cyclic compound binding;GO:0005488//binding;GO:0030554//adenyl nucleotide binding;GO:0032553//ribonucleotide binding;GO:0097367//carbohydrate…
11418960	11418960	XM_003618825.2	Known_gene	1	7131519	7132766	NC_016412.2	-	1248	1248	0	0	0	0.05	0	0	0	0.016	NA	NA	NA	NA	NA	K10268//F-box and leucine-rich repeat protein 2/20;K10273//F-box and leucine-rich repeat protein 7	XP_003618873.2|2.9e-244|F-box/RNI superfamily protein [Medicago truncatula]	NA
11422404	11422404	XM_003598193.1	Known_gene	1	1677972	1678373	NC_016409.2	+	402	357	NA	NA	NA	NA	NA	NA	NA	NA	NA	NA	NA	NA	NA	K13415//protein brassinosteroid insensitive 1 [EC:2.7.10.1 2.7.11.1]+ko04075//Plant hormone signal transduction	XP_003598241.1|9.6e-60|receptor-like kinase [Medicago truncatula]	GO:0032559//adenyl ribonucleotide binding;GO:0016772//transferase activity, transferring phosphorus-containing groups;GO:0097367//carbohydrate derivative binding;GO:0016740//transferase activity;GO:0008144//drug binding;GO:1901265//nucleoside phosphate binding;GO:0043167//ion binding;GO:0030554//adenyl nucleotide binding;GO:0016773//phosphotransferase activity, alcohol group as acceptor;GO:003563…
11423765	11423765	XM_003613419.2	Known_gene	1	16168565	16170285	NC_016411.2	-	1721	627	NA	NA	NA	NA	NA	NA	NA	NA	NA	NA	NA	NA	NA	NA	XP_003613467.2|3.0e-117|transmembrane protein, putative, partial [Medicago truncatula]	GO:0016021//integral component of membrane;GO:0044425//membrane part;GO:0031224//intrinsic component of membrane;GO:0016020//membrane;
11414172	11414172	XM_003591937.1	Known_gene	1	43207513	43208350	NC_016407.2	+	838	375	NA	NA	NA	NA	NA	NA	NA	NA	NA	NA	NA	NA	NA	NA	XP_003591985.1|2.6e-68|hypothetical protein MTR_1g095940 [Medicago truncatula]	NA
11444828	11444828	XM_003600182.2	Known_gene	1	22135816	22139918	NC_016409.2	-	4103	1293	2.43	2.72	1.93	1.19	1.66	1.23	2.36	1.36	0.790431	5.67081e-05	2.00501e-05	NA	NA	K15503//serine/threonine-protein phosphatase 6 regulatory ankyrin repeat subunit B;K09420//transcriptional activator Myb	XP_003600230.2|2.1e-221|ankyrin repeat protein [Medicago truncatula]	GO:0016021//integral component of membrane;GO:0044425//membrane part;GO:0016020//membrane;GO:0031224//intrinsic component of membrane;
11418234	11418234	XM_003601134.2	Known_gene	1	34536448	34541974	NC_016409.2	-	5527	2012	2.42	2.08	2.15	1.39	1.27	1.38	2.216	1.346	0.712262	7.14732e-06	2.22684e-06	NA	NA	K22399//pachytene checkpoint protein 2	XP_003601182.1|2.1e-265|thyroid receptor-interacting protein [Medicago truncatula]	GO:0140013//meiotic nuclear division;GO:0044237//cellular metabolic process;GO:0035825//homologous recombination;GO:0000280//nuclear division;GO:0006725//cellular aromatic compound metabolic process;GO:0034641//cellular nitrogen compound metabolic process;GO:1903046//meiotic cell cycle process;GO:0007127//meiosis I;GO:0007129//synapsis;GO:0007049//cell cycle;GO:0009987//cellular process;GO:004426…
25485478	25485478	XM_013614698.1,XM_013614699.1	Known_gene	2	49560173	49567379	NC_016407.2	+	7207	1149	5.94	5.68	5.97	8.93	8.95	7.42	5.863	8.433	-0.516863	7.59644e-07	2.11651e-07	NA	NA	NA	XP_013470153.1|5.6e-218|nucleotidyltransferase [Medicago truncatula]	GO:0008152//metabolic process;GO:0009058//biosynthetic process;GO:0003824//catalytic activity;GO:0016740//transferase activity;
11441359	11441359	XM_003627419.2	Known_gene	1	8433493	8435238	NC_016414.2	-	1746	1746	0.62	0.81	0.62	0.79	0.92	0.68	0.683	0.796	-0.223055	0.340556	0.367958	NA	NA	K15692//E3 ubiquitin-protein ligase RNF13 [EC:2.3.2.27];K11982//E3 ubiquitin-protein ligase RNF115/126 [EC:2.3.2.27];K19041//E3 ubiquitin-protein ligase RNF38/44 [EC:2.3.2.27];K19038//E3 ubiquitin-protein ligase ATL41 [EC:2.3.2.27]	XP_003627467.1|5.5e-185|zinc finger, C3HC4 type (RING finger) protein [Medicago truncatula]	GO:0016021//integral component of membrane;GO:0016020//membrane;GO:0044425//membrane part;GO:0031224//intrinsic component of membrane;
25490933	25490933	XM_013604844.1	Known_gene	1	26051453	26052952	NC_016409.2	-	1500	171	NA	NA	NA	NA	NA	NA	NA	NA	NA	NA	NA	NA	NA	NA	XP_013460298.1|2.2e-25|hypothetical protein MTR_3g464740 [Medicago truncatula]	NA
25497164	25497164	XM_013597029.1	Known_gene	1	21979066	21979674	NC_016412.2	-	609	609	NA	NA	NA	NA	NA	NA	NA	NA	NA	NA	NA	NA	NA	K21596//calmodulin-binding transcription activator	XP_013452483.1|5.9e-118|F-box protein interaction domain protein [Medicago truncatula]	NA
11419848	11419848	XM_003589999.1	Known_gene	1	16245956	16246814	NC_016407.2	-	859	312	NA	NA	NA	NA	NA	NA	NA	NA	NA	NA	NA	NA	NA	NA	XP_003590047.1|4.5e-53|hypothetical protein MTR_1g043340 [Medicago truncatula]	GO:0019222//regulation of metabolic process;GO:0051252//regulation of RNA metabolic process;GO:0009889//regulation of biosynthetic process;GO:2001141//regulation of RNA biosynthetic process;GO:0050794//regulation of cellular process;GO:0050789//regulation of biological process;GO:0010556//regulation of macromolecule biosynthetic process;GO:0060255//regulation of macromolecule metabolic process;GO…
25482809	25482809	XM_013611408.1,XM_013611407.1,XM_013611406.1	Known_gene	3	13708489	13733416	NC_016407.2	+	24928	5002	7.37	7.49	7.66	7.92	7.77	8.42	7.506	8.036	-0.0822207	0.09666	0.0735634	NA	NA	K11267//sister chromatid cohesion protein PDS5;K11267//sister chromatid cohesion protein PDS5;K11267//sister chromatid cohesion protein PDS5	XP_013466860.1|0.0e+00|sister chromatid cohesion PDS5-like protein [Medicago truncatula]	GO:0005319//lipid transporter activity;GO:0005215//transporter activity;
11427443	11427443	XM_003630040.2	Known_gene	1	38217477	38221250	NC_016414.2	-	3774	1274	247.66	251.16	264.38	174.22	179.28	164.45	254.4	172.65	0.557861	7.23458e-227	6.93977e-229	NA	NA	K11323//histone arginine demethylase JMJD6 [EC:1.14.11.-]	XP_007159740.1|3.3e-78|hypothetical protein PHAVU_002G263300g [Phaseolus vulgaris]	GO:0016021//integral component of membrane;GO:0044425//membrane part;GO:0031224//intrinsic component of membrane;GO:0016020//membrane;
25484583	25484583	XM_013613435.1,XM_013613434.1,XM_013613436.1	Known_gene	3	34950834	34961248	NC_016407.2	+	10415	3975	25.38	26.12	25.84	28.65	29.03	27.77	25.78	28.483	-0.14513	3.96325e-07	1.06929e-07	NA	NA	K01099//inositol polyphosphate 5-phosphatase INPP5B/F [EC:3.1.3.36]+ko01100//Metabolic pathways+ko04070//Phosphatidylinositol signaling system+ko00562//Inositol phosphate metabolism;K20279//synaptojanin [EC:3.1.3.36]+ko01100//Metabolic pathways+ko04070//Phosphatidylinositol signaling system+ko00562//Inositol phosphate metabolism;K01099//inositol polyphosphate 5-phosphatase INPP5B/F [EC:3.1.3.36]+…	XP_013468890.1|0.0e+00|type I inositol-1,4,5-trisphosphate 5-phosphatase [Medicago truncatula]	GO:0006796//phosphate-containing compound metabolic process;GO:0044238//primary metabolic process;GO:0046486//glycerolipid metabolic process;GO:0019637//organophosphate metabolic process;GO:0030258//lipid modification;GO:0046839//phospholipid dephosphorylation;GO:0006650//glycerophospholipid metabolic process;GO:0046856//phosphatidylinositol dephosphorylation;GO:0006793//phosphorus metabolic proc…
11412817	11412817	XM_003597301.2	Known_gene	1	41262047	41264732	NC_016408.2	-	2686	1648	0.07	0.03	0.1	0.07	0.17	0.21	0.066	0.15	-1.12599	0.12523	0.100985	NA	NA	NA	XP_003597349.2|5.7e-248|four ACT domain ACT domain protein which protein [Medicago truncatula]	NA
25486446	25486446	XM_013608024.1	Known_gene	1	17866943	17870423	NC_016408.2	-	3481	1032	0.11	0.17	0.31	0.28	0.24	0.25	0.196	0.256	-0.387661	0.429208	0.508803	NA	NA	NA	XP_013463478.1|3.8e-202|hypothetical protein MTR_2g040760 [Medicago truncatula]	NA
25487434	25487434	XM_013609376.1	Known_gene	1	35375982	35379970	NC_016408.2	-	3989	913	67.36	65.88	62.24	68.56	71.98	76.15	65.16	72.23	-0.150053	7.97083e-05	2.87305e-05	NA	NA	K03627//putative transcription factor	XP_013464830.1|1.1e-70|multiprotein bridging factor 1b-like protein [Medicago truncatula]	GO:0005488//binding;GO:0003676//nucleic acid binding;GO:0043565//sequence-specific DNA binding;GO:0097159//organic cyclic compound binding;GO:0003677//DNA binding;GO:1901363//heterocyclic compound binding;
25483071	25483071	XM_013611720.1	Known_gene	1	17593939	17594728	NC_016407.2	-	790	790	4.5	5.01	4.15	3.8	3.94	3.03	4.553	3.59	0.340962	0.0482485	0.0324584	NA	NA	NA	XP_013467174.1|7.5e-97|polyketide cyclase/dehydrase and lipid transporter [Medicago truncatula]	NA
25493220	25493220	XM_013601647.1	Known_gene	1	35833255	35834258	NC_016410.2	-	1004	159	NA	NA	NA	NA	NA	NA	NA	NA	NA	NA	NA	NA	NA	NA	XP_013457101.1|8.4e-24|hypothetical protein MTR_4g089185 [Medicago truncatula]	NA
25496655	25496655	XM_013597290.1	Known_gene	1	26696448	26697335	NC_016412.2	-	888	291	1.96	1.31	1.31	1.54	0.88	0.88	1.526	1.1	0.474917	0.311019	0.326773	NA	NA	NA	XP_013452744.1|1.2e-47|hypothetical protein MTR_6g072023 [Medicago truncatula]	NA
25493147	25493147	XM_013601567.1	Known_gene	1	35314458	35316716	NC_016410.2	-	2259	327	7.84	8.59	8.45	8.88	7.32	8.44	8.293	8.213	0.0118576	0.64674	0.947371	NA	NA	NA	XP_013457021.1|4.5e-56|hypothetical protein MTR_4g088715 [Medicago truncatula]	NA
25490694	25490694	XM_013604317.1	Known_gene	1	19532095	19533373	NC_016409.2	-	1279	213	0	0	0	0	0	0.3	0	0.1	NA	NA	NA	NA	NA	NA	XP_013459771.1|6.0e-33|hypothetical protein MTR_3g453080 [Medicago truncatula]	GO:0016020//membrane;GO:0031224//intrinsic component of membrane;GO:0044425//membrane part;GO:0016021//integral component of membrane;
11437135	11437135	XM_003615236.2	Known_gene	1	27861548	27863318	NC_016411.2	-	1771	1771	47.26	47.39	48.91	48.45	47.69	52.43	47.853	49.523	-0.0511611	0.114824	0.0910027	NA	NA	K09511//DnaJ homolog subfamily B member 5;K09518//DnaJ homolog subfamily B member 12+ko04141//Protein processing in endoplasmic reticulum;K09510//DnaJ homolog subfamily B member 4	XP_003615284.1|1.7e-205|chaperone DnaJ-domain protein [Medicago truncatula]	GO:0044424//intracellular part;GO:0044444//cytoplasmic part;GO:0005622//intracellular;GO:0044464//cell part;GO:0005829//cytosol;GO:0005737//cytoplasm;GO:0005623//cell;
25501391	25501391	XM_013590593.1	Known_gene	1	28026801	28027071	NC_016414.2	-	271	189	NA	NA	NA	NA	NA	NA	NA	NA	NA	NA	NA	NA	NA	NA	XP_013446047.1|6.7e-28|hypothetical protein MTR_8g066955 [Medicago truncatula]	NA
25486952	25486952	XM_013608784.1	Known_gene	1	28047081	28048147	NC_016408.2	+	1067	876	0.07	0.08	0.17	0.14	0.07	0.2	0.106	0.136	-0.321137	0.533649	0.713948	NA	NA	K15015//solute carrier family 32 (vesicular inhibitory amino acid transporter)	XP_013464238.1|4.3e-162|transmembrane amino acid transporter family protein [Medicago truncatula]	GO:0031323//regulation of cellular metabolic process;GO:0010468//regulation of gene expression;GO:0051252//regulation of RNA metabolic process;GO:0006355//regulation of transcription, DNA-templated;GO:0080090//regulation of primary metabolic process;GO:0065007//biological regulation;GO:0010556//regulation of macromolecule biosynthetic process;GO:0051171//regulation of nitrogen compound metabolic …
11430937	11430937	XM_003618238.2	Known_gene	1	1331455	1332345	NC_016412.2	+	891	342	NA	NA	NA	NA	NA	NA	NA	NA	NA	NA	NA	NA	NA	K10357//myosin V	XP_003618286.2|2.7e-59|myosin heavy chain [Medicago truncatula]	GO:0005856//cytoskeleton;GO:0044424//intracellular part;GO:0043226//organelle;GO:0043234//protein complex;GO:0043232//intracellular non-membrane-bounded organelle;GO:0005623//cell;GO:0044430//cytoskeletal part;GO:0043228//non-membrane-bounded organelle;GO:0044422//organelle part;GO:0005622//intracellular;GO:0044446//intracellular organelle part;GO:0043229//intracellular organelle;GO:0016459//myos…
11445679	11445679	XM_003627402.2	Known_gene	1	8331899	8339343	NC_016414.2	+	7445	1863	NA	NA	NA	NA	NA	NA	NA	NA	NA	NA	NA	NA	NA	K16732//protein regulator of cytokinesis 1	XP_003627450.1|7.2e-284|microtubule associated protein, MAP65/ASE1 family protein [Medicago truncatula]	GO:0051301//cell division;GO:0009987//cellular process;GO:0007017//microtubule-based process;GO:0000910//cytokinesis;GO:0016043//cellular component organization;GO:0071840//cellular component organization or biogenesis;GO:0022402//cell cycle process;GO:0007010//cytoskeleton organization;GO:0006996//organelle organization;GO:0007049//cell cycle;GO:0000226//microtubule cytoskeleton organization;GO:…
11427526	11427526	XM_003623911.2	Known_gene	1	29282140	29283258	NC_016413.2	+	1119	1119	NA	NA	NA	NA	NA	NA	NA	NA	NA	NA	NA	NA	NA	K00028//malate dehydrogenase (decarboxylating) [EC:1.1.1.39]+ko01100//Metabolic pathways+ko00710//Carbon fixation in photosynthetic organisms+ko00620//Pyruvate metabolism+ko01200//Carbon metabolism	XP_003623959.2|7.8e-217|DUF295 family protein [Medicago truncatula]	GO:0003676//nucleic acid binding;GO:0005488//binding;GO:0097159//organic cyclic compound binding;GO:1901363//heterocyclic compound binding;GO:0005198//structural molecule activity;GO:0003723//RNA binding;
25484348	25484348	XM_013613129.1	Known_gene	1	31337022	31340838	NC_016407.2	-	3817	1212	0.38	0.47	0.28	0.14	0.14	0.24	0.376	0.173	1.11502	0.0419192	0.0276014	NA	NA	K14484//auxin-responsive protein IAA+ko04075//Plant hormone signal transduction	XP_013468583.1|2.3e-137|auxin-responsive AUX/IAA family protein [Medicago truncatula]	GO:0044238//primary metabolic process;GO:0019222//regulation of metabolic process;GO:0009733//response to auxin;GO:0043170//macromolecule metabolic process;GO:0060255//regulation of macromolecule metabolic process;GO:0044260//cellular macromolecule metabolic process;GO:0023052//signaling;GO:0097659//nucleic acid-templated transcription;GO:0007165//signal transduction;GO:0006139//nucleobase-contai…
25488064	25488064	XM_013607723.1	Known_gene	1	13804525	13804824	NC_016408.2	-	300	207	NA	NA	NA	NA	NA	NA	NA	NA	NA	NA	NA	NA	NA	NA	XP_013463177.1|4.2e-31|hypothetical protein MTR_2g435660 [Medicago truncatula]	NA
25483640	25483640	XM_013612338.1	Known_gene	1	24287923	24288273	NC_016407.2	-	351	351	23.84	25.57	25.36	27.47	28.47	28.36	24.923	28.1	-0.17474	0.0924599	0.0699369	NA	NA	NA	XP_013467792.1|2.7e-59|transmembrane protein, putative [Medicago truncatula]	GO:0044425//membrane part;GO:0016021//integral component of membrane;GO:0016020//membrane;GO:0031224//intrinsic component of membrane;
25486663	25486663	XM_013608282.1	Known_gene	1	20657549	20657849	NC_016408.2	-	301	207	100.63	108.04	110.67	184.83	192.57	188.48	106.446	188.626	-0.826902	4.21451e-47	2.37666e-48	NA	NA	NA	AFK44800.1|4.4e-33|unknown [Medicago truncatula]	GO:0044111//development involved in symbiotic interaction;GO:0044403//symbiosis, encompassing mutualism through parasitism;GO:0032502//developmental process;GO:0044419//interspecies interaction between organisms;GO:0009878//nodule morphogenesis;GO:0009653//anatomical structure morphogenesis;GO:0048856//anatomical structure development;GO:0051704//multi-organism process;GO:0009877//nodulation;GO:0…
25490979	25490979	XM_013604892.1	Known_gene	1	26532088	26533187	NC_016409.2	-	1100	1024	23.84	28.19	26.88	25.85	27.15	26.65	26.303	26.55	-0.0146204	0.569991	0.788306	NA	NA	K17479//glutaredoxin domain-containing cysteine-rich protein 1	XP_013460346.1|9.3e-132|glutaredoxin (GRX) family protein [Medicago truncatula]	GO:0050794//regulation of cellular process;GO:0045454//cell redox homeostasis;GO:0065007//biological regulation;GO:0065008//regulation of biological quality;GO:0050789//regulation of biological process;GO:0019725//cellular homeostasis;GO:0042592//homeostatic process;GO:0009987//cellular process;GO:0005623//cell;GO:0009055//electron transfer activity;GO:0015036//disulfide oxidoreductase activity;G…
25501269	25501269	XM_013590445.1	Known_gene	1	26053170	26053649	NC_016414.2	-	480	261	0.25	0.74	0.25	0.5	1	0.25	0.413	0.583	-0.495937	0.453721	0.554367	NA	NA	NA	XP_013445899.1|6.4e-45|hypothetical protein MTR_8g062337 [Medicago truncatula]	NA
11426015	11426015	XM_003617780.1	Known_gene	1	41932381	41936151	NC_016411.2	+	3771	3729	0	0.03	0	0	0.01	0	0.01	0.003	1.65607	0.355485	0.389807	NA	NA	K19613//leucine-rich repeat protein SHOC2;K21777//G2/mitotic-specific cyclin-B, other	XP_003617828.1|0.0e+00|LRR and NB-ARC domain disease resistance protein [Medicago truncatula]	GO:0006952//defense response;GO:0006950//response to stress;GO:0050896//response to stimulus;GO:0043167//ion binding;GO:0032559//adenyl ribonucleotide binding;GO:0043531//ADP binding;GO:0032553//ribonucleotide binding;GO:0097159//organic cyclic compound binding;GO:0043168//anion binding;GO:0017076//purine nucleotide binding;GO:1901265//nucleoside phosphate binding;GO:1901363//heterocyclic compoun…
25485685	25485685	XM_013614957.1	Known_gene	1	51909324	51911627	NC_016407.2	-	2304	2202	16.51	16.26	16.79	10.52	11.89	10.97	16.52	11.126	0.569232	1.56722e-27	1.42819e-28	NA	NA	K13420//LRR receptor-like serine/threonine-protein kinase FLS2 [EC:2.7.11.1]+ko04016//MAPK signaling pathway - plant+ko04626//Plant-pathogen interaction;K20718//LRR receptor-like serine/threonine-protein kinase ERECTA [EC:2.7.11.1]+ko04016//MAPK signaling pathway - plant	XP_004497258.1|1.1e-294|PREDICTED: LRR receptor-like serine/threonine-protein kinase GSO1 [Cicer arietinum]	GO:0016772//transferase activity, transferring phosphorus-containing groups;GO:0016740//transferase activity;GO:0003824//catalytic activity;GO:0016301//kinase activity;
25494812	25494812	XM_013598630.1	Known_gene	1	27602837	27603159	NC_016411.2	+	323	323	NA	NA	NA	NA	NA	NA	NA	NA	NA	NA	NA	NA	NA	K05909//laccase [EC:1.10.3.2]	XP_013454084.1|1.7e-55|hypothetical protein MTR_5g065623 [Medicago truncatula]	NA
11443637	11443637	XM_003619276.2	Known_gene	1	16841087	16844869	NC_016412.2	-	3783	3654	0.06	0.11	0.02	0.03	0.05	0.07	0.063	0.05	0.357877	0.457051	0.567519	NA	NA	K15078//structure-specific endonuclease subunit SLX1 [EC:3.6.1.-]	XP_003619324.1|0.0e+00|disease resistance protein (CC-NBS-LRR class) family protein [Medicago truncatula]	GO:0006952//defense response;GO:0006950//response to stress;GO:0050896//response to stimulus;GO:0097367//carbohydrate derivative binding;GO:0032553//ribonucleotide binding;GO:0030554//adenyl nucleotide binding;GO:1901363//heterocyclic compound binding;GO:0032555//purine ribonucleotide binding;GO:0043168//anion binding;GO:0043167//ion binding;GO:1901265//nucleoside phosphate binding;GO:0000166//nu…
25502891	25502891	XM_013591011.1	Known_gene	1	33772938	33775487	NC_016414.2	+	2550	903	0.19	0.25	0.71	0.39	0.32	0.32	0.383	0.343	0.156189	0.553015	0.753219	NA	NA	K08770//ubiquitin C	XP_013446465.1|3.0e-166|pentameric polyubiquitin [Medicago truncatula]	NA
25493626	25493626	XM_013602192.1	Known_gene	1	42386953	42387445	NC_016410.2	-	493	300	NA	NA	NA	NA	NA	NA	NA	NA	NA	NA	NA	NA	NA	K00512//steroid 17alpha-monooxygenase / 17alpha-hydroxyprogesterone deacetylase [EC:1.14.14.19 1.14.14.32]+ko01100//Metabolic pathways	XP_013457646.1|1.2e-50|cytochrome P450 family protein [Medicago truncatula]	GO:0044425//membrane part;GO:0031224//intrinsic component of membrane;GO:0016021//integral component of membrane;GO:0016020//membrane;GO:0016491//oxidoreductase activity;GO:0005488//binding;GO:0003824//catalytic activity;GO:0046914//transition metal ion binding;GO:1901363//heterocyclic compound binding;GO:0048037//cofactor binding;GO:0004497//monooxygenase activity;GO:0046906//tetrapyrrole bindin…
25491465	25491465	XM_013599403.1	Known_gene	1	5098246	5098527	NC_016410.2	-	282	171	NA	NA	NA	NA	NA	NA	NA	NA	NA	NA	NA	NA	NA	K04733//interleukin-1 receptor-associated kinase 4 [EC:2.7.11.1]	XP_013454857.1|1.5e-26|G-type lectin S-receptor-like Serine/Threonine-kinase [Medicago truncatula]	GO:0009987//cellular process;GO:0044260//cellular macromolecule metabolic process;GO:0016310//phosphorylation;GO:0009856//pollination;GO:1901564//organonitrogen compound metabolic process;GO:0043170//macromolecule metabolic process;GO:0006468//protein phosphorylation;GO:0044238//primary metabolic process;GO:0006807//nitrogen compound metabolic process;GO:0000003//reproduction;GO:0071704//organic …
25501095	25501095	XM_013589657.1	Known_gene	1	15301326	15301796	NC_016414.2	-	471	471	NA	NA	NA	NA	NA	NA	NA	NA	NA	NA	NA	NA	NA	K03021//DNA-directed RNA polymerase III subunit RPC2 [EC:2.7.7.6]+ko00230//Purine metabolism+ko03020//RNA polymerase+ko01100//Metabolic pathways+ko00240//Pyrimidine metabolism	XP_003627989.1|2.1e-78|receptor-like protein [Medicago truncatula]	GO:0031224//intrinsic component of membrane;GO:0016020//membrane;GO:0016021//integral component of membrane;GO:0044425//membrane part;GO:0003824//catalytic activity;GO:0016740//transferase activity;GO:0016301//kinase activity;GO:0016772//transferase activity, transferring phosphorus-containing groups;
11441272	11441272	XM_003593598.1	Known_gene	1	4163578	4163841	NC_016408.2	+	264	264	0.98	1.22	1.23	0.99	1.97	1.47	1.143	1.476	-0.37308	0.40369	0.466272	NA	NA	K17964//leucine-rich PPR motif-containing protein, mitochondrial	XP_003593646.1|2.4e-44|PPR repeat protein [Medicago truncatula]	NA
11445836	11445836	XM_003610185.2	Known_gene	1	53901249	53903277	NC_016410.2	-	2029	2029	0.75	0.9	0.81	0.93	0.58	0.56	0.82	0.69	0.248414	0.274944	0.273939	NA	NA	K19041//E3 ubiquitin-protein ligase RNF38/44 [EC:2.3.2.27]	XP_003610233.2|1.7e-302|RING-H2 finger protein ATL13, putative [Medicago truncatula]	GO:0016020//membrane;GO:0031224//intrinsic component of membrane;GO:0016021//integral component of membrane;GO:0044425//membrane part;
11424894	11424894	XM_003621531.1	Known_gene	1	5503053	5503832	NC_016413.2	+	780	279	NA	NA	NA	NA	NA	NA	NA	NA	NA	NA	NA	NA	NA	NA	XP_003621579.1|4.3e-47|hypothetical protein MTR_7g017340 [Medicago truncatula]	NA
25488187	25488187	XM_013607857.1	Known_gene	1	14758539	14763985	NC_016408.2	-	5447	2442	0.05	0.05	0	0.09	0.05	0	0.033	0.046	-0.594273	0.434655	0.518693	NA	NA	K02542//DNA replication licensing factor MCM6 [EC:3.6.4.12]+ko03030//DNA replication	XP_013463311.1|0.0e+00|minichromosome maintenance (MCM2/3/5) family protein [Medicago truncatula]	GO:0006260//DNA replication;GO:0006725//cellular aromatic compound metabolic process;GO:0034641//cellular nitrogen compound metabolic process;GO:0034645//cellular macromolecule biosynthetic process;GO:0071704//organic substance metabolic process;GO:0043170//macromolecule metabolic process;GO:0006807//nitrogen compound metabolic process;GO:0044237//cellular metabolic process;GO:0006270//DNA replic…
11431104	11431104	XM_003626713.1	Known_gene	1	1884277	1884626	NC_016414.2	-	350	252	0.52	0	0	0	0	0	0.173	0	NA	NA	NA	NA	NA	NA	XP_003626761.1|7.5e-43|hypothetical protein MTR_8g008790 [Medicago truncatula]	NA
25500092	25500092	XM_013588418.1	Known_gene	1	1414020	1418564	NC_016414.2	+	4545	1015	0.06	0.06	0.06	0	0	0	0.06	0	NA	NA	NA	WRKY	NA	K13424//WRKY transcription factor 33+ko04016//MAPK signaling pathway - plant+ko04626//Plant-pathogen interaction	XP_013443872.1|1.1e-132|WRKY family transcription factor [Medicago truncatula]	GO:0019438//aromatic compound biosynthetic process;GO:0090304//nucleic acid metabolic process;GO:0044238//primary metabolic process;GO:0097659//nucleic acid-templated transcription;GO:0016070//RNA metabolic process;GO:0034641//cellular nitrogen compound metabolic process;GO:0046483//heterocycle metabolic process;GO:0006807//nitrogen compound metabolic process;GO:1901576//organic substance biosynt…
25480412	25480412	XM_013587134.1	Known_gene	1	7872	8144	NW_013657415.1	+	273	273	NA	NA	NA	NA	NA	NA	NA	NA	NA	NA	NA	NA	NA	NA	XP_013442588.1|8.7e-45|hypothetical protein MTR_0134s0030 [Medicago truncatula]	NA
11411195	11411195	XM_003616434.1	Known_gene	1	34639263	34644206	NC_016411.2	+	4944	1078	19.3	21.41	23.29	13.3	14.13	15.85	21.333	14.426	0.562488	4.03057e-17	5.42652e-18	NA	NA	K15414//complement component 1 Q subcomponent-binding protein, mitochondrial	XP_003616482.1|1.1e-188|glycoprotein family protein [Medicago truncatula]	GO:0005623//cell;GO:0005737//cytoplasm;GO:0031974//membrane-enclosed lumen;GO:0044446//intracellular organelle part;GO:0044429//mitochondrial part;GO:0043226//organelle;GO:0005739//mitochondrion;GO:0044424//intracellular part;GO:0043227//membrane-bounded organelle;GO:0005759//mitochondrial matrix;GO:0043231//intracellular membrane-bounded organelle;GO:0043233//organelle lumen;GO:0044422//organell…
25497672	25497672	XM_013592296.1	Known_gene	1	6261628	6267908	NC_016413.2	-	6281	2748	20.97	19.64	21.12	20.92	20.58	19.29	20.576	20.263	0.0209751	0.461168	0.574752	NA	NA	K01180//endo-1,3(4)-beta-glucanase [EC:3.2.1.6];K04733//interleukin-1 receptor-associated kinase 4 [EC:2.7.11.1]	XP_013447750.1|0.0e+00|receptor-like kinase [Medicago truncatula]	GO:0031224//intrinsic component of membrane;GO:0044425//membrane part;GO:0016020//membrane;GO:0016021//integral component of membrane;GO:0043167//ion binding;GO:0016772//transferase activity, transferring phosphorus-containing groups;GO:1901363//heterocyclic compound binding;GO:0005524//ATP binding;GO:0004672//protein kinase activity;GO:0016773//phosphotransferase activity, alcohol group as accep…
11412673	11412673	XM_003620200.2	Known_gene	1	29767083	29793907	NC_016412.2	-	26825	3479	0.21	0.07	0.05	0.06	0.08	0.08	0.11	0.073	0.535515	0.279747	0.280003	NA	NA	K22038//volume-regulated anion channel;K19613//leucine-rich repeat protein SHOC2	XP_003620248.2|0.0e+00|disease resistance protein (TIR-NBS-LRR class), putative, partial [Medicago truncatula]	GO:0007165//signal transduction;GO:0050896//response to stimulus;GO:0007154//cell communication;GO:0051716//cellular response to stimulus;GO:0050794//regulation of cellular process;GO:0006950//response to stress;GO:0023052//signaling;GO:0006952//defense response;GO:0009987//cellular process;GO:0065007//biological regulation;GO:0050789//regulation of biological process;GO:0044425//membrane part;GO…
11415231	11415231	XM_003591906.2	Known_gene	1	43015955	43018913	NC_016407.2	-	2959	1530	185.12	179.97	168.03	234.66	237.82	257.01	177.706	243.163	-0.453833	6.32027e-180	8.32858e-182	NA	NA	NA	XP_003591954.1|2.3e-203|hypothetical protein MTR_1g095600 [Medicago truncatula]	NA
11408538	11408538	XM_003621292.2	Known_gene	1	3388988	3391051	NC_016413.2	-	2064	1403	1.39	1.88	2.01	0.82	0.6	0.57	1.76	0.663	1.40097	4.11825e-09	9.19172e-10	NA	NA	K21553//isoliquiritigenin 2'-O-methyltransferase [EC:2.1.1.154]	XP_003621340.1|3.7e-216|caffeic acid O-methyltransferase [Medicago truncatula]	GO:0003824//catalytic activity;GO:0005488//binding;GO:0046983//protein dimerization activity;GO:0008168//methyltransferase activity;GO:0016741//transferase activity, transferring one-carbon groups;GO:0008171//O-methyltransferase activity;GO:0005515//protein binding;GO:0016740//transferase activity;
11419669	11419669	XM_003616390.1	Known_gene	1	34369404	34371539	NC_016411.2	+	2136	816	0	0	0	0.34	0.36	0.08	0	0.26	-4.45013	0.00191888	0.000872278	NA	NA	NA	XP_003616438.1|3.9e-157|hypothetical protein MTR_5g080310 [Medicago truncatula]	NA
11416164	11416164	XM_003619917.1	Known_gene	1	26857238	26857830	NC_016412.2	-	593	204	NA	NA	NA	NA	NA	NA	NA	NA	NA	NA	NA	NA	NA	NA	XP_003619965.1|5.9e-30|transmembrane protein, putative [Medicago truncatula]	GO:0031224//intrinsic component of membrane;GO:0016020//membrane;GO:0016021//integral component of membrane;GO:0044425//membrane part;
11410566	11410566	XM_003598336.1	Known_gene	1	2664705	2665322	NC_016409.2	+	618	618	NA	NA	NA	NA	NA	NA	NA	NA	NA	NA	NA	NA	NA	K03006//DNA-directed RNA polymerase II subunit RPB1 [EC:2.7.7.6]+ko00230//Purine metabolism+ko03020//RNA polymerase+ko01100//Metabolic pathways+ko00240//Pyrimidine metabolism;K22020//mucin-19	XP_003598384.1|1.4e-114|hypothetical protein MTR_3g010990 [Medicago truncatula]	NA
25492048	25492048	XM_013600099.1	Known_gene	1	15735513	15736243	NC_016410.2	-	731	225	NA	NA	NA	NA	NA	NA	NA	NA	NA	NA	NA	NA	NA	NA	XP_013455553.1|5.7e-34|transmembrane protein, putative [Medicago truncatula]	GO:0031224//intrinsic component of membrane;GO:0016020//membrane;GO:0016021//integral component of membrane;GO:0044425//membrane part;
25487301	25487301	XM_013609193.1	Known_gene	1	32850679	32853839	NC_016408.2	-	3161	731	0.32	0.08	0.24	0.4	0.24	0.08	0.213	0.24	-0.180435	0.574214	0.796706	NA	NA	NA	XP_013464647.1|1.4e-70|yippee family zinc-binding protein, putative [Medicago truncatula]	GO:0046872//metal ion binding;GO:0043169//cation binding;GO:0005488//binding;GO:0043167//ion binding;
25480372	25480372	XM_013587179.1,XM_013587178.1	Known_gene	2	37193	45193	NW_013657426.1	-	8001	1614	15.59	15.95	16.41	15.35	14.62	14.01	15.983	14.66	0.12878	0.0407494	0.0267225	MYB	NA	K12133//MYB-related transcription factor LHY+ko04712//Circadian rhythm - plant;K12133//MYB-related transcription factor LHY+ko04712//Circadian rhythm - plant	XP_013442632.1|1.4e-176|myb transcription factor [Medicago truncatula]	GO:0080090//regulation of primary metabolic process;GO:0009723//response to ethylene;GO:1903506//regulation of nucleic acid-templated transcription;GO:0009059//macromolecule biosynthetic process;GO:2001141//regulation of RNA biosynthetic process;GO:0060255//regulation of macromolecule metabolic process;GO:0008152//metabolic process;GO:0010035//response to inorganic substance;GO:1901700//response …
25495953	25495953	XM_013596219.1	Known_gene	1	10948587	10954283	NC_016412.2	+	5697	966	16.46	15.86	15.31	15.06	17.52	14.95	15.876	15.843	0.00211543	0.65066	0.976707	NA	NA	K00817//histidinol-phosphate aminotransferase [EC:2.6.1.9]+ko01230//Biosynthesis of amino acids+ko00960//Tropane, piperidine and pyridine alkaloid biosynthesis+ko00350//Tyrosine metabolism+ko01100//Metabolic pathways+ko00340//Histidine metabolism+ko01110//Biosynthesis of secondary metabolites+ko00400//Phenylalanine, tyrosine and tryptophan biosynthesis+ko00360//Phenylalanine metabolism	XP_013451673.1|6.6e-188|class I/II aminotransferase [Medicago truncatula]	GO:1901605//alpha-amino acid metabolic process;GO:0046394//carboxylic acid biosynthetic process;GO:1901607//alpha-amino acid biosynthetic process;GO:0016053//organic acid biosynthetic process;GO:0006082//organic acid metabolic process;GO:1901360//organic cyclic compound metabolic process;GO:0052803//imidazole-containing compound metabolic process;GO:0009058//biosynthetic process;GO:0000105//histi…
25479773	25479773	XM_013587801.1	Known_gene	1	119940	120533	NW_013657522.1	-	594	594	0.1	0.2	0.1	0	0	0.2	0.133	0.066	0.98949	0.370646	0.414709	NA	NA	K14686//solute carrier family 31 (copper transporter), member 1	XP_013443255.1|2.4e-79|Ctr family copper transporter [Medicago truncatula]	GO:0016020//membrane;GO:0031224//intrinsic component of membrane;GO:0016021//integral component of membrane;GO:0044425//membrane part;GO:0005375//copper ion transmembrane transporter activity;GO:0046873//metal ion transmembrane transporter activity;GO:0022857//transmembrane transporter activity;GO:0005215//transporter activity;GO:0015075//ion transmembrane transporter activity;GO:0008324//cation …
11435208	11435208	XM_003617083.1	Known_gene	1	38245006	38245188	NC_016411.2	+	183	183	3.04	0.68	2.15	2.65	0.55	2.29	1.956	1.83	0.0968352	0.601926	0.854566	NA	NA	NA	XP_003617131.1|7.7e-29|hypothetical protein MTR_5g088210 [Medicago truncatula]	GO:0031224//intrinsic component of membrane;GO:0016021//integral component of membrane;GO:0016020//membrane;GO:0044425//membrane part;
25498580	25498580	XM_013593513.1	Known_gene	1	23159171	23160347	NC_016413.2	+	1177	390	0	0	0.16	0	0.16	0	0.053	0.053	-0.0105102	0.65066	0.99589	NA	NA	NA	XP_013448967.1|5.9e-71|hypothetical protein MTR_7g063500 [Medicago truncatula]	GO:0003824//catalytic activity;GO:0004519//endonuclease activity;GO:0004518//nuclease activity;GO:0016787//hydrolase activity;GO:0016788//hydrolase activity, acting on ester bonds;GO:0004527//exonuclease activity;
11422526	11422526	XM_003603959.2	Known_gene	1	55010988	55015274	NC_016409.2	+	4287	2104	15.69	15.93	15.89	27.11	25.58	26.91	15.836	26.533	-0.746005	7.27694e-67	2.91203e-68	NA	NA	K01179//endoglucanase [EC:3.2.1.4]+ko01100//Metabolic pathways+ko00500//Starch and sucrose metabolism	XP_003604007.1|4.9e-289|glycosyl hydrolase family 9 protein [Medicago truncatula]	GO:0044248//cellular catabolic process;GO:0043170//macromolecule metabolic process;GO:0005975//carbohydrate metabolic process;GO:1901575//organic substance catabolic process;GO:0044260//cellular macromolecule metabolic process;GO:0008152//metabolic process;GO:0044275//cellular carbohydrate catabolic process;GO:0044237//cellular metabolic process;GO:0071704//organic substance metabolic process;GO:…
25500410	25500410	XM_013588818.1	Known_gene	1	5198151	5198663	NC_016414.2	+	513	276	0.23	0	0	0	0	0	0.076	0	NA	NA	NA	NA	NA	K12125//protein EARLY FLOWERING 3+ko04712//Circadian rhythm - plant	XP_013444272.1|8.8e-45|hypothetical protein MTR_8g015800 [Medicago truncatula]	NA
25495965	25495965	XM_013596231.1	Known_gene	1	11078729	11080481	NC_016412.2	+	1753	1753	47.47	44.06	45.29	41.46	39.24	39.62	45.606	40.106	0.184138	5.71306e-08	1.41241e-08	NA	NA	K13263//isoflavone 7-O-glucosyltransferase [EC:2.4.1.170]+ko00943//Isoflavonoid biosynthesis;K12938//anthocyanidin 5,3-O-glucosyltransferase [EC:2.4.1.-]+ko00942//Anthocyanin biosynthesis;K21370//baicalein 7-O-glucuronosyltransferase [EC:2.4.1.253];K08237//hydroquinone glucosyltransferase [EC:2.4.1.218]	XP_013451685.1|8.6e-279|UDP-glucosyl transferase 88A1 [Medicago truncatula]	GO:0008152//metabolic process;GO:0016757//transferase activity, transferring glycosyl groups;GO:0016740//transferase activity;GO:0003824//catalytic activity;GO:0016758//transferase activity, transferring hexosyl groups;
11414701	11414701	XM_003609715.2	Known_gene	1	50350285	50353308	NC_016410.2	+	3024	1341	60.75	60.33	57.42	64.21	65.17	66.5	59.5	65.293	-0.135467	3.28556e-05	1.12521e-05	NA	NA	K10578//ubiquitin-conjugating enzyme E2 J1 [EC:2.3.2.23]+ko04141//Protein processing in endoplasmic reticulum+ko04120//Ubiquitin mediated proteolysis	XP_003609763.1|1.8e-175|ubiquitin-conjugating enzyme [Medicago truncatula]	GO:0016021//integral component of membrane;GO:0016020//membrane;GO:0031224//intrinsic component of membrane;GO:0044425//membrane part;
11427196	11427196	XM_003597782.2	Known_gene	1	44291207	44296709	NC_016408.2	+	5503	2692	3.49	3.86	3.97	4.29	4.74	4.83	3.773	4.62	-0.292969	0.00104655	0.000452415	NA	NA	NA	XP_003597830.2|0.0e+00|alpha/beta fold hydrolase [Medicago truncatula]	GO:0016020//membrane;GO:0044425//membrane part;GO:0016021//integral component of membrane;GO:0031224//intrinsic component of membrane;GO:0016787//hydrolase activity;GO:0003824//catalytic activity;
11410398	11410398	XM_003596208.1	Known_gene	1	31435783	31437044	NC_016408.2	+	1262	237	NA	NA	NA	NA	NA	NA	NA	NA	NA	NA	NA	NA	NA	NA	XP_003596256.1|1.9e-43|LCR-like protein [Medicago truncatula]	NA
11428715	11428715	XM_003616205.2	Known_gene	1	33233829	33243349	NC_016411.2	+	9521	1676	2.95	3.86	3.81	3.52	2.53	3.06	3.54	3.036	0.218813	0.0905477	0.0682316	NA	NA	K22132//tRNA threonylcarbamoyladenosine dehydratase	XP_003616253.1|6.5e-260|rossmann-fold NAD(P)-binding domain protein [Medicago truncatula]	GO:0016874//ligase activity;GO:0003824//catalytic activity;GO:0008641//ubiquitin-like modifier activating enzyme activity;GO:0016877//ligase activity, forming carbon-sulfur bonds;
25493073	25493073	XM_013601479.1	Known_gene	1	34787626	34788947	NC_016410.2	+	1322	459	0	0	0	0	0	0.13	0	0.043	NA	NA	NA	NA	NA	NA	XP_013456933.1|6.7e-82|hypothetical protein MTR_4g088205 [Medicago truncatula]	NA
25479439	25479439	XM_013588143.1	Known_gene	1	96075	102002	NW_013657545.1	-	5928	1907	16.52	15.38	15.88	17.15	18.43	16.12	15.926	17.233	-0.114974	0.0337218	0.021402	NA	NA	K14972//PAX-interacting protein 1	XP_013443597.1|2.9e-203|hypothetical protein MTR_0004s0240 [Medicago truncatula]	NA
11442651	11442651	XM_003622533.1	Known_gene	1	16163364	16164741	NC_016413.2	+	1378	1224	NA	NA	NA	NA	NA	NA	NA	NA	NA	NA	NA	NA	NA	K01183//chitinase [EC:3.2.1.14]+ko00520//Amino sugar and nucleotide sugar metabolism+ko01100//Metabolic pathways;K02878//large subunit ribosomal protein L16+ko03010//Ribosome	XP_003622581.1|6.5e-233|hypothetical protein MTR_7g045830 [Medicago truncatula]	NA
11435480	11435480	XM_003615124.1	Known_gene	1	27173227	27174336	NC_016411.2	-	1110	1110	NA	NA	NA	NA	NA	NA	NA	NA	NA	NA	NA	NA	NA	K04079//molecular chaperone HtpG+ko04141//Protein processing in endoplasmic reticulum+ko04626//Plant-pathogen interaction	XP_003615172.1|1.1e-223|F-box protein interaction domain protein [Medicago truncatula]	NA
11443283	11443283	XM_013596948.1,XM_003619497.2	Known_gene	2	20350572	20359719	NC_016412.2	-	9148	1727	5.07	4.44	5.23	5.53	5.36	4.67	4.913	5.186	-0.0807437	0.362391	0.400205	NA	NA	K11423//histone-lysine N-methyltransferase SETD2 [EC:2.1.1.43]+ko00310//Lysine degradation;K11423//histone-lysine N-methyltransferase SETD2 [EC:2.1.1.43]+ko00310//Lysine degradation	XP_003619545.2|3.3e-203|histone-lysine N-methyltransferase [Medicago truncatula]	GO:0044424//intracellular part;GO:0043227//membrane-bounded organelle;GO:0044464//cell part;GO:0043226//organelle;GO:0043229//intracellular organelle;GO:0005634//nucleus;GO:0043231//intracellular membrane-bounded organelle;GO:0005623//cell;GO:0005622//intracellular;GO:0016278//lysine N-methyltransferase activity;GO:0042054//histone methyltransferase activity;GO:0003824//catalytic activity;GO:0016…
11411271	11411271	XM_003600876.2	Known_gene	1	31838485	31851792	NC_016409.2	+	13308	6110	47.37	48.31	48.44	53.32	53.03	53.52	48.04	53.29	-0.150984	1.53469e-20	1.79111e-21	NA	NA	K04646//clathrin heavy chain+ko04144//Endocytosis	AHV90401.1|0.0e+00|clathrin heavy chain 2 [Lotus japonicus]	GO:0065003//macromolecular complex assembly;GO:0046907//intracellular transport;GO:0016192//vesicle-mediated transport;GO:0006461//protein complex assembly;GO:0051234//establishment of localization;GO:0033036//macromolecule localization;GO:0009987//cellular process;GO:0071840//cellular component organization or biogenesis;GO:0034622//cellular macromolecular complex assembly;GO:0070271//protein co…
25495203	25495203	XM_013595385.1	Known_gene	1	1850293	1854343	NC_016412.2	+	4051	1995	0.48	0.59	0.63	0.74	0.66	0.43	0.566	0.61	-0.10362	0.521998	0.689308	NA	NA	K03549//KUP system potassium uptake protein;K11593//eukaryotic translation initiation factor 2C	XP_013450839.1|0.0e+00|NHL repeat protein [Medicago truncatula]	GO:0016020//membrane;GO:0044425//membrane part;GO:0031224//intrinsic component of membrane;GO:0016021//integral component of membrane;
11430089	11430089	XM_003623715.2	Known_gene	1	28242000	28242905	NC_016413.2	-	906	426	NA	NA	NA	NA	NA	NA	NA	NA	NA	NA	NA	NA	NA	NA	XP_003623763.2|1.8e-76|ankyrin repeat and zinc finger protein [Medicago truncatula]	GO:0003676//nucleic acid binding;GO:1901363//heterocyclic compound binding;GO:0097159//organic cyclic compound binding;GO:0005488//binding;
25482344	25482344	XM_013610893.1	Known_gene	1	9455657	9455890	NC_016407.2	+	234	234	NA	NA	NA	NA	NA	NA	NA	NA	NA	NA	NA	NA	NA	NA	XP_013466347.1|1.5e-37|hypothetical protein MTR_1g028180 [Medicago truncatula]	NA
11430275	11430275	XM_003622876.2	Known_gene	1	21011274	21014517	NC_016413.2	-	3244	989	7.38	8.17	7.37	8.77	7.03	7.99	7.64	7.93	-0.054823	0.470357	0.591537	NA	NA	NA	XP_003622924.1|1.4e-116|cyclin-dependent kinase inhibitor family protein [Medicago truncatula]	GO:0007050//cell cycle arrest;GO:0009987//cellular process;GO:0007049//cell cycle;GO:0048523//negative regulation of cellular process;GO:0050794//regulation of cellular process;GO:0065007//biological regulation;GO:0022402//cell cycle process;GO:0048519//negative regulation of biological process;GO:0050789//regulation of biological process;GO:0045786//negative regulation of cell cycle;GO:0051726//…
25493818	25493818	XM_013602449.1	Known_gene	1	45006925	45007608	NC_016410.2	+	684	405	0	0	0.15	0	0	0	0.05	0	NA	NA	NA	NA	NA	NA	XP_013457903.1|1.2e-71|transmembrane protein, putative [Medicago truncatula]	GO:0031224//intrinsic component of membrane;GO:0016020//membrane;GO:0044425//membrane part;GO:0016021//integral component of membrane;GO:0003824//catalytic activity;GO:0016772//transferase activity, transferring phosphorus-containing groups;GO:0016740//transferase activity;GO:0016301//kinase activity;
11430355	11430355	XM_003593239.2	Known_gene	1	2083628	2084955	NC_016408.2	-	1328	1328	14.83	14	14.47	21.94	23.92	23.14	14.433	23	-0.673626	8.87473e-31	7.28771e-32	NA	NA	K11844//ubiquitin carboxyl-terminal hydrolase 16/45 [EC:3.4.19.12];K06268//serine/threonine-protein phosphatase 2B regulatory subunit	XP_003593287.1|1.5e-150|zein-binding protein [Medicago truncatula]	GO:0016020//membrane;GO:0031224//intrinsic component of membrane;GO:0044425//membrane part;GO:0016021//integral component of membrane;
11414024	11414024	XM_003601968.1	Known_gene	1	39827884	39828399	NC_016409.2	-	516	516	0	0	0	0.12	0.12	0	0	0.08	NA	NA	NA	NA	NA	NA	XP_003602016.1|3.5e-95|hypothetical protein MTR_3g087880 [Medicago truncatula]	NA
11421296	11421296	XM_003616805.2	Known_gene	1	36643552	36646799	NC_016411.2	-	3248	1372	4	3.45	3.42	2.82	3.4	2.86	3.623	3.026	0.258637	0.0704312	0.0505718	NA	NA	K01052//lysosomal acid lipase/cholesteryl ester hydrolase [EC:3.1.1.13]+ko00100//Steroid biosynthesis	XP_003616853.2|7.1e-236|triacylglycerol lipase-like protein [Medicago truncatula]	GO:0008152//metabolic process;GO:0016042//lipid catabolic process;GO:0009056//catabolic process;GO:1901575//organic substance catabolic process;GO:0044238//primary metabolic process;GO:0071704//organic substance metabolic process;GO:0006629//lipid metabolic process;GO:0016787//hydrolase activity;GO:0003824//catalytic activity;GO:0016788//hydrolase activity, acting on ester bonds;
25481148	25481148	XM_013586363.1	Known_gene	1	2001	3236	NW_013657053.1	+	1236	1236	0	0	0.05	0	0	0	0.016	0	NA	NA	NA	NA	NA	K04733//interleukin-1 receptor-associated kinase 4 [EC:2.7.11.1];K06027//vesicle-fusing ATPase [EC:3.6.4.6]	XP_013441817.1|7.5e-245|galactose oxidase/kelch repeat protein [Medicago truncatula]	NA
11432273	11432273	XM_003626543.2,XM_013595215.1	Known_gene	2	48991960	48996771	NC_016413.2	+	4812	1511	10.33	10.3	10.11	9.71	10.98	9.5	10.246	10.063	0.0274815	0.528946	0.703674	NA	NA	K20028//palmitoyltransferase ZDHHC2/15/20 [EC:2.3.1.225];K20028//palmitoyltransferase ZDHHC2/15/20 [EC:2.3.1.225]	XP_013450669.1|5.0e-126|DHHC-type zinc finger protein [Medicago truncatula]	GO:0031224//intrinsic component of membrane;GO:0016021//integral component of membrane;GO:0016020//membrane;GO:0044425//membrane part;GO:0019707//protein-cysteine S-acyltransferase activity;GO:0016740//transferase activity;GO:0003824//catalytic activity;GO:0016746//transferase activity, transferring acyl groups;GO:0016417//S-acyltransferase activity;GO:0140096//catalytic activity, acting on a pro…
25502063	25502063	XM_013591603.1	Known_gene	1	41099537	41109624	NC_016414.2	-	10088	3361	73.06	73.44	73.18	75.85	79.38	82.9	73.226	79.376	-0.117875	7.73205e-11	1.50587e-11	NA	NA	K01256//aminopeptidase N [EC:3.4.11.2]+ko01100//Metabolic pathways+ko00480//Glutathione metabolism	XP_013447057.1|0.0e+00|peptidase M1 family aminopeptidase N [Medicago truncatula]	GO:0008270//zinc ion binding;GO:0003824//catalytic activity;GO:0016787//hydrolase activity;GO:0043169//cation binding;GO:0008237//metallopeptidase activity;GO:0005488//binding;GO:0004177//aminopeptidase activity;GO:0046914//transition metal ion binding;GO:0070011//peptidase activity, acting on L-amino acid peptides;GO:0140096//catalytic activity, acting on a protein;GO:0008233//peptidase activity…
25480298	25480298	XM_013587245.1	Known_gene	1	9517	12118	NW_013657444.1	-	2602	1602	NA	NA	NA	NA	NA	NA	NA	NA	NA	NA	NA	NA	NA	K04733//interleukin-1 receptor-associated kinase 4 [EC:2.7.11.1];K10443//kelch-like protein 2/3;K06027//vesicle-fusing ATPase [EC:3.6.4.6]	XP_013442699.1|0.0e+00|galactose oxidase/kelch repeat protein [Medicago truncatula]	NA
11408798	11408798	XM_003606795.1	Known_gene	1	25623769	25624168	NC_016410.2	+	400	291	NA	NA	NA	NA	NA	NA	NA	NA	NA	NA	NA	NA	NA	K02867//large subunit ribosomal protein L11+ko03010//Ribosome	XP_003606843.1|1.0e-51|transmembrane protein, putative [Medicago truncatula]	GO:0034645//cellular macromolecule biosynthetic process;GO:0044249//cellular biosynthetic process;GO:0044271//cellular nitrogen compound biosynthetic process;GO:0044237//cellular metabolic process;GO:0019538//protein metabolic process;GO:0044238//primary metabolic process;GO:0044267//cellular protein metabolic process;GO:0043604//amide biosynthetic process;GO:0006807//nitrogen compound metabolic …
25483806	25483806	XM_013612516.1	Known_gene	1	26007846	26008709	NC_016407.2	-	864	864	0.34	0.27	0.13	0.41	0.07	0.27	0.246	0.25	-0.0105102	0.65066	0.986369	NA	NA	K14488//SAUR family protein+ko04075//Plant hormone signal transduction	XP_013467970.1|4.2e-69|SAUR-like auxin-responsive family protein [Medicago truncatula]	GO:0010033//response to organic substance;GO:0050896//response to stimulus;GO:0009719//response to endogenous stimulus;GO:0042221//response to chemical;GO:0009733//response to auxin;GO:0009725//response to hormone;
25499493	25499493	XM_013594769.1,XM_013594768.1	Known_gene	2	43280132	43300326	NC_016413.2	+	20195	4869	13.48	13.54	13.53	14.79	14.9	14.74	13.516	14.81	-0.165588	1.1095e-05	3.53881e-06	NA	NA	K20305//trafficking protein particle complex subunit 8;K20305//trafficking protein particle complex subunit 8	XP_013450222.1|0.0e+00|trafficking protein particle complex protein [Medicago truncatula]	GO:0046907//intracellular transport;GO:1905037//autophagosome organization;GO:0071840//cellular component organization or biogenesis;GO:0016236//macroautophagy;GO:0048193//Golgi vesicle transport;GO:0033036//macromolecule localization;GO:0030242//autophagy of peroxisome;GO:0070925//organelle assembly;GO:0016043//cellular component organization;GO:0044248//cellular catabolic process;GO:0044237//ce…
25482163	25482163	XM_013610675.1	Known_gene	1	7122386	7127664	NC_016407.2	+	5279	1365	43.47	43	43.53	42.49	44.9	41.04	43.333	42.81	0.0161142	0.506721	0.661229	NA	NA	K01726//gamma-carbonic anhydrase [EC:4.2.1.-]	XP_013466129.1|3.1e-151|gamma carbonic anhydrase-like protein [Medicago truncatula]	NA
11442139	11442139	XM_003614498.1	Known_gene	1	22771299	22771550	NC_016411.2	-	252	252	0	0	0	1.29	0.04	0	0	0.443	-3.37228	0.0532627	0.0363709	NA	NA	K02707//photosystem II cytochrome b559 subunit alpha+ko01100//Metabolic pathways+ko00195//Photosynthesis	XP_003614546.1|9.2e-41|lumenal portion of cytochrome b559, alpha protein [Medicago truncatula]	GO:0009767//photosynthetic electron transport chain;GO:0009987//cellular process;GO:0006091//generation of precursor metabolites and energy;GO:0008152//metabolic process;GO:0019684//photosynthesis, light reaction;GO:0015979//photosynthesis;GO:0055114//oxidation-reduction process;GO:0044237//cellular metabolic process;GO:0022900//electron transport chain;GO:0044422//organelle part;GO:0031224//intr…
25495172	25495172	XM_013595351.1	Known_gene	1	1488273	1492303	NC_016412.2	+	4031	1853	38.73	42.29	40.04	31.56	34.54	36.25	40.353	34.116	0.240612	6.82519e-12	1.23071e-12	NA	NA	K00122//formate dehydrogenase [EC:1.17.1.9]+ko01100//Metabolic pathways+ko01200//Carbon metabolism+ko00630//Glyoxylate and dicarboxylate metabolism	XP_013450805.1|6.0e-222|D-glycerate dehydrogenase/hydroxypyruvate reductase [Medicago truncatula]	GO:0044237//cellular metabolic process;GO:0009056//catabolic process;GO:0032787//monocarboxylic acid metabolic process;GO:0071704//organic substance metabolic process;GO:0006082//organic acid metabolic process;GO:0044281//small molecule metabolic process;GO:0043436//oxoacid metabolic process;GO:0008152//metabolic process;GO:0046395//carboxylic acid catabolic process;GO:0072329//monocarboxylic aci…
11415683	11415683	XM_003591233.2	Known_gene	1	38050559	38051471	NC_016407.2	-	913	913	0.82	0.51	0.32	0.51	0.32	0.51	0.55	0.446	0.297612	0.411725	0.480738	NA	NA	NA	XP_003591281.1|7.6e-61|hypothetical protein MTR_1g085240 [Medicago truncatula]	NA
25479474	25479474	XM_013588117.1	Known_gene	1	118379	119201	NW_013657543.1	+	823	345	0	0	0	0.2	0	0	0	0.066	NA	NA	NA	NA	NA	K13459//disease resistance protein RPS2+ko04626//Plant-pathogen interaction	XP_013443571.1|6.4e-61|hypothetical protein MTR_0006s0190 [Medicago truncatula]	GO:0050896//response to stimulus;GO:0006952//defense response;GO:0006950//response to stress;GO:0043168//anion binding;GO:0005488//binding;GO:0032555//purine ribonucleotide binding;GO:0043167//ion binding;GO:0017076//purine nucleotide binding;GO:0030554//adenyl nucleotide binding;GO:0036094//small molecule binding;GO:1901265//nucleoside phosphate binding;GO:1901363//heterocyclic compound binding;…
25495473	25495473	XM_013595695.1,XM_013595696.1	Known_gene	2	5932072	5936732	NC_016412.2	+	4661	2360	1.59	1.83	1.54	1.83	1.63	1.96	1.653	1.806	-0.144989	0.298021	0.306104	NA	NA	K14207//solute carrier family 38 (sodium-coupled neutral amino acid transporter), member 2;K14207//solute carrier family 38 (sodium-coupled neutral amino acid transporter), member 2	XP_013451159.1|3.9e-218|transmembrane amino acid transporter family protein [Medicago truncatula]	GO:0046942//carboxylic acid transport;GO:0071705//nitrogen compound transport;GO:1905039//carboxylic acid transmembrane transport;GO:0098656//anion transmembrane transport;GO:0006811//ion transport;GO:0015849//organic acid transport;GO:1903825//organic acid transmembrane transport;GO:0055085//transmembrane transport;GO:0051234//establishment of localization;GO:0051179//localization;GO:0034220//io…
25480930	25480930	XM_013586589.1	Known_gene	1	14353	14772	NW_013657200.1	-	420	420	NA	NA	NA	NA	NA	NA	NA	NA	NA	NA	NA	NA	NA	K22038//volume-regulated anion channel;K13459//disease resistance protein RPS2+ko04626//Plant-pathogen interaction	XP_013442043.1|6.0e-77|transmembrane protein, putative, partial [Medicago truncatula]	GO:0051716//cellular response to stimulus;GO:0044262//cellular carbohydrate metabolic process;GO:0005975//carbohydrate metabolic process;GO:0071704//organic substance metabolic process;GO:0007154//cell communication;GO:0050794//regulation of cellular process;GO:0009987//cellular process;GO:0023052//signaling;GO:0006950//response to stress;GO:0009311//oligosaccharide metabolic process;GO:0007165//…
25479520	25479520	XM_013588083.1	Known_gene	1	249645	249869	NW_013657541.1	-	225	225	NA	NA	NA	NA	NA	NA	NA	NA	NA	NA	NA	NA	NA	NA	XP_013443537.1|4.4e-34|hypothetical protein MTR_0008s0430 [Medicago truncatula]	NA
25490760	25490760	XM_013604662.1	Known_gene	1	24826700	24826939	NC_016409.2	+	240	240	0.4	0	0.71	1.38	0	0.81	0.37	0.73	-0.98361	0.256405	0.250217	NA	NA	K15255//ATP-dependent DNA helicase PIF1 [EC:3.6.4.12]	XP_013460116.1|4.5e-37|PIF1 helicase [Medicago truncatula]	GO:0006725//cellular aromatic compound metabolic process;GO:0042592//homeostatic process;GO:0006950//response to stress;GO:0000723//telomere maintenance;GO:0044237//cellular metabolic process;GO:1901360//organic cyclic compound metabolic process;GO:0090304//nucleic acid metabolic process;GO:0044260//cellular macromolecule metabolic process;GO:0065008//regulation of biological quality;GO:0046483//…
11438206	11438206	XM_003595707.2	Known_gene	1	24931553	24932371	NC_016408.2	-	819	450	NA	NA	NA	NA	NA	NA	NA	NA	NA	NA	NA	PLATZ	NA	K04733//interleukin-1 receptor-associated kinase 4 [EC:2.7.11.1]	XP_003595755.2|4.9e-85|PLATZ transcription factor family protein [Medicago truncatula]	GO:0005622//intracellular;GO:0005623//cell;GO:0044464//cell part;GO:0005488//binding;GO:0008270//zinc ion binding;GO:0046872//metal ion binding;GO:0046914//transition metal ion binding;GO:0043167//ion binding;GO:0043169//cation binding;
11434088	11434088	XM_003602666.1	Known_gene	1	44840990	44846754	NC_016409.2	+	5765	177	0	1.18	0.4	1.2	0.8	1.19	0.526	1.063	-1.01051	0.247681	0.238802	NA	NA	NA	XP_003602714.1|4.7e-23|hypothetical protein MTR_3g098250 [Medicago truncatula]	NA
11426787	11426787	XM_003617489.2	Known_gene	1	40492257	40493181	NC_016411.2	-	925	462	80.65	90.12	89.8	77.85	75.96	76.56	86.856	76.79	0.176316	0.000459584	0.000186629	NA	NA	K08770//ubiquitin C;K12158//ubiquitin-like protein Nedd8	ARV78470.1|7.7e-78|ubiquitin [Triadica sebifera]	NA
11435888	11435888	XM_003623843.2	Known_gene	1	28929500	28935603	NC_016413.2	-	6104	2010	NA	NA	NA	NA	NA	NA	NA	NA	NA	NA	NA	NA	NA	K07178//RIO kinase 1 [EC:2.7.11.1]+ko03008//Ribosome biogenesis in eukaryotes	XP_003623891.2|0.0e+00|Serine/Threonine-kinase RIO1-like protein [Medicago truncatula]	GO:0043167//ion binding;GO:1901265//nucleoside phosphate binding;GO:0003824//catalytic activity;GO:0004674//protein serine/threonine kinase activity;GO:0032559//adenyl ribonucleotide binding;GO:0140096//catalytic activity, acting on a protein;GO:0036094//small molecule binding;GO:0016772//transferase activity, transferring phosphorus-containing groups;GO:0004672//protein kinase activity;GO:003255…
25497147	25497147	XM_013597010.1	Known_gene	1	21775376	21777285	NC_016412.2	-	1910	648	0.18	0.09	0.09	0.09	0.09	0.09	0.12	0.09	0.404527	0.532621	0.71211	NA	NA	K17604//zinc finger SWIM domain-containing protein 3	XP_013452464.1|7.4e-127|hypothetical protein MTR_6g462630 [Medicago truncatula]	GO:0008270//zinc ion binding;GO:1901363//heterocyclic compound binding;GO:0046872//metal ion binding;GO:0043167//ion binding;GO:0046914//transition metal ion binding;GO:0097159//organic cyclic compound binding;GO:0003676//nucleic acid binding;GO:0005488//binding;GO:0043169//cation binding;
25490928	25490928	XM_013604839.1	Known_gene	1	26001759	26003904	NC_016409.2	+	2146	1433	0.04	0	0	0.08	0	0.04	0.013	0.04	-1.59547	0.29605	0.303406	NA	NA	K17506//protein phosphatase 1L [EC:3.1.3.16]	XP_013460293.1|3.0e-181|protein phosphatase 2C-like protein [Medicago truncatula]	GO:0016787//hydrolase activity;GO:0043167//ion binding;GO:0042578//phosphoric ester hydrolase activity;GO:0005488//binding;GO:0003824//catalytic activity;GO:0016788//hydrolase activity, acting on ester bonds;GO:0043169//cation binding;GO:0004721//phosphoprotein phosphatase activity;GO:0140096//catalytic activity, acting on a protein;GO:0046872//metal ion binding;GO:0004722//protein serine/threoni…
25488283	25488283	XM_013608350.1	Known_gene	1	21926214	21935419	NC_016408.2	+	9206	2223	2.64	2.46	2.32	2.08	1.77	2.07	2.473	1.973	0.327565	0.0168266	0.00967099	NA	NA	NA	XP_013463804.1|0.0e+00|pleckstrin-like (PH) and lipid-binding START domain protein [Medicago truncatula]	GO:0005488//binding;GO:0008289//lipid binding;
11428385	11428385	XM_003599212.2	Known_gene	1	9802443	9812366	NC_016409.2	-	9924	1674	3.29	3.18	4.16	3.84	3.38	2.76	3.543	3.326	0.0896808	0.389905	0.444701	NA	NA	K05539//tRNA-dihydrouridine synthase A [EC:1.-.-.-]	XP_019441113.1|7.4e-195|PREDICTED: uncharacterized protein LOC109346164 isoform X1 [Lupinus angustifolius]	GO:0140101//catalytic activity, acting on a tRNA;GO:1901265//nucleoside phosphate binding;GO:0050660//flavin adenine dinucleotide binding;GO:0097159//organic cyclic compound binding;GO:0003824//catalytic activity;GO:0036094//small molecule binding;GO:0048037//cofactor binding;GO:0000166//nucleotide binding;GO:0017150//tRNA dihydrouridine synthase activity;GO:1901363//heterocyclic compound binding…
25501196	25501196	XM_013590269.1	Known_gene	1	24428916	24429203	NC_016414.2	-	288	288	NA	NA	NA	NA	NA	NA	NA	NA	NA	NA	NA	NA	NA	K10706//senataxin [EC:3.6.4.-]	XP_013445723.1|5.9e-52|endonuclease/exonuclease/phosphatase family protein [Medicago truncatula]	GO:0016021//integral component of membrane;GO:0031224//intrinsic component of membrane;GO:0044425//membrane part;GO:0016020//membrane;GO:0003824//catalytic activity;GO:0016787//hydrolase activity;GO:0016788//hydrolase activity, acting on ester bonds;GO:0004527//exonuclease activity;GO:0004518//nuclease activity;GO:0004519//endonuclease activity;
11410869	11410869	XM_003596486.2	Known_gene	1	34243268	34243690	NC_016408.2	-	423	423	NA	NA	NA	NA	NA	NA	NA	NA	NA	NA	NA	NA	NA	K08066//nuclear transcription factor Y, gamma	XP_003596534.1|5.6e-59|nuclear transcription factor Y protein [Medicago truncatula]	GO:0043227//membrane-bounded organelle;GO:0005623//cell;GO:0043231//intracellular membrane-bounded organelle;GO:0044424//intracellular part;GO:0044464//cell part;GO:0043226//organelle;GO:0005622//intracellular;GO:0005634//nucleus;GO:0043229//intracellular organelle;GO:0046983//protein dimerization activity;GO:0005488//binding;GO:0005515//protein binding;GO:0046982//protein heterodimerization acti…
11414226	11414226	XM_003604485.1	Known_gene	1	3948664	3949203	NC_016410.2	+	540	540	NA	NA	NA	NA	NA	NA	NA	NA	NA	NA	NA	NA	NA	NA	XP_003604533.1|2.6e-101|TIR-NB-LRR resistance protein, putative [Medicago truncatula]	GO:0051716//cellular response to stimulus;GO:0050896//response to stimulus;GO:0007154//cell communication;GO:0007165//signal transduction;GO:0050789//regulation of biological process;GO:0006950//response to stress;GO:0065007//biological regulation;GO:0006952//defense response;GO:0023052//signaling;GO:0050794//regulation of cellular process;GO:0009987//cellular process;GO:0031224//intrinsic compon…
25483155	25483155	XM_013611804.1	Known_gene	1	18188476	18189907	NC_016407.2	+	1432	1432	6.47	6.84	7.18	6.15	5.9	5.12	6.83	5.723	0.254691	0.0124117	0.00684831	NA	NA	NA	XP_013467258.1|9.1e-186|hypothetical protein MTR_1g048060 [Medicago truncatula]	NA
11429641	11429641	XM_003605282.2	Known_gene	1	9593578	9594783	NC_016410.2	-	1206	1206	NA	NA	NA	NA	NA	NA	NA	NA	NA	NA	NA	NA	NA	K04079//molecular chaperone HtpG+ko04141//Protein processing in endoplasmic reticulum+ko04626//Plant-pathogen interaction;K08955//ATP-dependent metalloprotease [EC:3.4.24.-]	XP_003605330.2|7.1e-240|F-box protein interaction domain protein [Medicago truncatula]	GO:0044425//membrane part;GO:0031224//intrinsic component of membrane;GO:0016020//membrane;GO:0016021//integral component of membrane;
25482318	25482318	XM_013610868.1	Known_gene	1	9319519	9320589	NC_016407.2	-	1071	1071	6.3	5.39	5.64	4.41	5.16	4.35	5.776	4.64	0.315652	0.0152529	0.00865094	NA	NA	K04733//interleukin-1 receptor-associated kinase 4 [EC:2.7.11.1]	XP_013466322.1|2.5e-204|stress-induced receptor-like kinase [Medicago truncatula]	GO:0044425//membrane part;GO:0031224//intrinsic component of membrane;GO:0016020//membrane;GO:0016021//integral component of membrane;GO:0097367//carbohydrate derivative binding;GO:0043167//ion binding;GO:1901363//heterocyclic compound binding;GO:0003824//catalytic activity;GO:0043168//anion binding;GO:0016773//phosphotransferase activity, alcohol group as acceptor;GO:0016301//kinase activity;GO:…
25496472	25496472	XM_013596799.1	Known_gene	1	17840696	17847421	NC_016412.2	+	6726	1401	3.62	4.85	4.56	3.84	3.8	3.72	4.343	3.786	0.196503	0.120689	0.0965343	NA	NA	K04733//interleukin-1 receptor-associated kinase 4 [EC:2.7.11.1]	XP_013452253.1|1.2e-222|plant nuclear matrix protein [Medicago truncatula]	GO:0051011//microtubule minus-end binding;GO:0008092//cytoskeletal protein binding;GO:0005488//binding;GO:0015631//tubulin binding;GO:0005515//protein binding;GO:0008017//microtubule binding;
25482142	25482142	XM_013610652.1	Known_gene	1	7015169	7016201	NC_016407.2	+	1033	321	NA	NA	NA	NA	NA	NA	NA	NA	NA	NA	NA	NA	NA	NA	XP_013466106.1|7.1e-54|hypothetical protein MTR_1g022280 [Medicago truncatula]	NA
25496405	25496405	XM_013596726.1	Known_gene	1	17195093	17196515	NC_016412.2	+	1423	294	NA	NA	NA	NA	NA	NA	NA	NA	NA	NA	NA	NA	NA	NA	XP_013452180.1|3.3e-50|hypothetical protein MTR_6g047700 [Medicago truncatula]	NA
25486394	25486394	XM_013607940.1	Known_gene	1	16229925	16231049	NC_016408.2	+	1125	675	NA	NA	NA	NA	NA	NA	NA	NA	NA	NA	NA	NA	NA	K04498//E1A/CREB-binding protein [EC:2.3.1.48]	XP_013463394.1|1.3e-126|hypothetical protein MTR_2g037415 [Medicago truncatula]	GO:0006355//regulation of transcription, DNA-templated;GO:0019222//regulation of metabolic process;GO:0060255//regulation of macromolecule metabolic process;GO:0031326//regulation of cellular biosynthetic process;GO:0010556//regulation of macromolecule biosynthetic process;GO:1903506//regulation of nucleic acid-templated transcription;GO:0031323//regulation of cellular metabolic process;GO:200114…
11425680	11425680	XM_003626398.1	Known_gene	1	47493749	47495837	NC_016413.2	-	2089	450	0.4	0.27	0.67	0.27	0.68	0.4	0.446	0.45	-0.0105102	0.65066	0.987003	NA	NA	K13448//calcium-binding protein CML+ko04626//Plant-pathogen interaction	XP_003626446.1|2.9e-77|calmodulin [Medicago truncatula]	GO:0005488//binding;GO:0005509//calcium ion binding;GO:0046872//metal ion binding;GO:0043167//ion binding;GO:0043169//cation binding;
11441860	11441860	XM_003593931.2	Known_gene	1	6610735	6619806	NC_016408.2	-	9072	3951	28.09	30.79	29.55	34.89	34.93	32.62	29.476	34.146	-0.213402	9.00464e-17	1.23283e-17	NA	NA	K11654//SWI/SNF-related matrix-associated actin-dependent regulator of chromatin subfamily A member 5 [EC:3.6.4.-]	XP_003593979.1|0.0e+00|chromatin remodeling factor, putative [Medicago truncatula]	GO:0016569//covalent chromatin modification;GO:0006996//organelle organization;GO:0043170//macromolecule metabolic process;GO:0016043//cellular component organization;GO:0071840//cellular component organization or biogenesis;GO:0008152//metabolic process;GO:0043044//ATP-dependent chromatin remodeling;GO:0043412//macromolecule modification;GO:0051276//chromosome organization;GO:0009987//cellular p…
25483921	25483921	XM_013612641.1	Known_gene	1	27319297	27325491	NC_016407.2	-	6195	1421	1.16	2.32	1.67	1.88	1.66	1.7	1.716	1.746	-0.0268347	0.614862	0.881238	NA	NA	NA	XP_013468095.1|3.1e-170|phenazine biosynthesis PhzC/PhzF family protein [Medicago truncatula]	GO:0008152//metabolic process;GO:0009058//biosynthetic process;GO:0003824//catalytic activity;
11409155	11409155	XM_003598348.2	Known_gene	1	2711876	2712139	NC_016409.2	+	264	264	NA	NA	NA	NA	NA	NA	NA	NA	NA	NA	NA	NA	NA	K04733//interleukin-1 receptor-associated kinase 4 [EC:2.7.11.1]	XP_003598396.2|2.1e-40|UPF0496 plant-like protein [Medicago truncatula]	GO:0031224//intrinsic component of membrane;GO:0016021//integral component of membrane;GO:0016020//membrane;GO:0044425//membrane part;
25485455	25485455	XM_013614669.1	Known_gene	1	49385593	49386593	NC_016407.2	-	1001	513	0	0	0.12	0	0	0	0.04	0	NA	NA	NA	NA	NA	K13457//disease resistance protein RPM1+ko04626//Plant-pathogen interaction	XP_013470123.1|1.6e-95|hypothetical protein MTR_1g109240 [Medicago truncatula]	GO:0050896//response to stimulus;GO:0006952//defense response;GO:0006950//response to stress;GO:0032559//adenyl ribonucleotide binding;GO:0097159//organic cyclic compound binding;GO:1901265//nucleoside phosphate binding;GO:0032555//purine ribonucleotide binding;GO:0043168//anion binding;GO:0043531//ADP binding;GO:0017076//purine nucleotide binding;GO:0005488//binding;GO:0043167//ion binding;GO:00…
11442942	11442942	XM_003621924.1	Known_gene	1	8569236	8572781	NC_016413.2	-	3546	1887	0.03	0.09	0.03	0	0.03	0.09	0.05	0.04	0.336385	0.540063	0.725879	NA	NA	K03283//heat shock 70kDa protein 1/2/6/8+ko03040//Spliceosome+ko04144//Endocytosis+ko04141//Protein processing in endoplasmic reticulum	XP_003621972.1|0.0e+00|heat shock 70 kDa protein [Medicago truncatula]	GO:0005488//binding;GO:0032555//purine ribonucleotide binding;GO:0032559//adenyl ribonucleotide binding;GO:0000166//nucleotide binding;GO:0097159//organic cyclic compound binding;GO:1901363//heterocyclic compound binding;GO:0035639//purine ribonucleoside triphosphate binding;GO:0005524//ATP binding;GO:0008144//drug binding;GO:0017076//purine nucleotide binding;GO:0043168//anion binding;GO:0030554…
11426850	11426850	XM_003617795.1	Known_gene	1	42002763	42003693	NC_016411.2	-	931	483	NA	NA	NA	NA	NA	NA	NA	NA	NA	NA	NA	NA	NA	K04079//molecular chaperone HtpG+ko04141//Protein processing in endoplasmic reticulum+ko04626//Plant-pathogen interaction;K08955//ATP-dependent metalloprotease [EC:3.4.24.-]	XP_003617843.1|7.3e-95|F-box and associated interaction domain protein, putative [Medicago truncatula]	NA
25483115	25483115	XM_013611766.1	Known_gene	1	17876982	17877376	NC_016407.2	-	395	297	14.44	15.93	17.52	19.12	23.68	19.08	15.963	20.626	-0.371079	0.00720546	0.00372785	NA	NA	NA	XP_013467220.1|4.0e-35|Nodule Cysteine-Rich (NCR) secreted peptide [Medicago truncatula]	GO:0044403//symbiosis, encompassing mutualism through parasitism;GO:0048856//anatomical structure development;GO:0009878//nodule morphogenesis;GO:0044419//interspecies interaction between organisms;GO:0032502//developmental process;GO:0009877//nodulation;GO:0044111//development involved in symbiotic interaction;GO:0051704//multi-organism process;GO:0009653//anatomical structure morphogenesis;GO:0…
25500945	25500945	XM_013589451.1	Known_gene	1	12031969	12032540	NC_016414.2	-	572	375	0.32	0.65	0.33	1.64	1.96	1.3	0.433	1.633	-1.9174	0.000527228	0.000216499	NA	NA	NA	XP_013444905.1|1.2e-55|transmembrane protein, putative [Medicago truncatula]	GO:0044425//membrane part;GO:0031224//intrinsic component of membrane;GO:0016021//integral component of membrane;GO:0016020//membrane;
25491721	25491721	XM_013599733.1	Known_gene	1	10044444	10045342	NC_016410.2	+	899	899	NA	NA	NA	NA	NA	NA	NA	NA	NA	NA	NA	NA	NA	NA	XP_013455187.1|7.2e-104|hypothetical protein MTR_4g029130 [Medicago truncatula]	NA
11440205	11440205	XM_003608987.2	Known_gene	1	44829264	44830064	NC_016410.2	-	801	801	1.36	1.9	1.09	0	0.3	0.12	1.45	0.14	3.36588	6.27507e-12	1.12939e-12	NA	NA	K11855//ubiquitin carboxyl-terminal hydrolase 36/42 [EC:3.4.19.12]	XP_003609035.1|9.6e-68|Lipid transfer protein [Medicago truncatula]	NA
25502726	25502726	XM_013590283.1	Known_gene	1	24592797	24593476	NC_016414.2	-	680	435	NA	NA	NA	NA	NA	NA	NA	NA	NA	NA	NA	NA	NA	NA	XP_013445737.1|2.0e-80|hypothetical protein MTR_8g467980 [Medicago truncatula]	GO:0071496//cellular response to external stimulus;GO:0009889//regulation of biosynthetic process;GO:0006950//response to stress;GO:0010628//positive regulation of gene expression;GO:0051173//positive regulation of nitrogen compound metabolic process;GO:0080090//regulation of primary metabolic process;GO:0009987//cellular process;GO:0042594//response to starvation;GO:0010604//positive regulation …
11438432	11438432	XM_003611259.2	Known_gene	1	3814791	3817382	NC_016411.2	+	2592	1339	9.59	9.88	10.71	5.77	6.45	6.25	10.06	6.156	0.706863	2.79736e-15	4.11043e-16	NA	NA	K01051//pectinesterase [EC:3.1.1.11]+ko00040//Pentose and glucuronate interconversions+ko01100//Metabolic pathways	XP_003611307.1|4.1e-220|pectinesterase [Medicago truncatula]	GO:0016052//carbohydrate catabolic process;GO:0044238//primary metabolic process;GO:0005976//polysaccharide metabolic process;GO:0044237//cellular metabolic process;GO:1901575//organic substance catabolic process;GO:0071554//cell wall organization or biogenesis;GO:0045229//external encapsulating structure organization;GO:0005975//carbohydrate metabolic process;GO:0042545//cell wall modification;G…
11417838	11417838	XM_003621253.1	Known_gene	1	3151170	3156839	NC_016413.2	+	5670	2373	0.31	0.28	0.45	0.14	0.22	0.14	0.346	0.166	1.0566	0.00820923	0.00430046	NA	NA	K21989//calcium permeable stress-gated cation channel	XP_003621301.1|0.0e+00|ERD (early-responsive to dehydration stress) family protein [Medicago truncatula]	GO:0044425//membrane part;GO:0031224//intrinsic component of membrane;GO:0016021//integral component of membrane;GO:0016020//membrane;
11414101	11414101	XM_003595584.2	Known_gene	1	24101269	24106355	NC_016408.2	-	5087	946	7.02	7.38	7.17	6.72	6.95	7.36	7.19	7.01	0.0351617	0.55047	0.748027	NA	NA	K10712//cysteamine dioxygenase [EC:1.13.11.19]+ko00430//Taurine and hypotaurine metabolism+ko01100//Metabolic pathways	XP_003595632.2|8.8e-161|2-aminoethanethiol dioxygenase-like protein [Medicago truncatula]	GO:0016491//oxidoreductase activity;GO:0016701//oxidoreductase activity, acting on single donors with incorporation of molecular oxygen;GO:0016702//oxidoreductase activity, acting on single donors with incorporation of molecular oxygen, incorporation of two atoms of oxygen;GO:0003824//catalytic activity;GO:0051213//dioxygenase activity;
11434407	11434407	XM_013598860.1,XM_003617043.2,XM_003617044.2	Known_gene	3	38102041	38106043	NC_016411.2	-	4003	2113	179.89	182.74	179.14	163.98	165.15	160.22	180.59	163.116	0.145125	2.13275e-14	3.2971e-15	NA	NA	K13418//somatic embryogenesis receptor kinase 1 [EC:2.7.10.1 2.7.11.1];K13416//brassinosteroid insensitive 1-associated receptor kinase 1 [EC:2.7.10.1 2.7.11.1]+ko04016//MAPK signaling pathway - plant+ko04626//Plant-pathogen interaction+ko04075//Plant hormone signal transduction;K13416//brassinosteroid insensitive 1-associated receptor kinase 1 [EC:2.7.10.1 2.7.11.1]+ko04016//MAPK signaling pathw…	EOY34305.1|3.8e-63|Leucine-rich repeat family protein isoform 1 [Theobroma cacao]	NA
25492570	25492570	XM_013600732.1	Known_gene	1	24406330	24406734	NC_016410.2	-	405	405	NA	NA	NA	NA	NA	NA	NA	NA	NA	NA	NA	NA	NA	K10955//mucin-2	XP_013456190.1|6.8e-70|hypothetical protein MTR_4g065060 [Medicago truncatula]	NA
25499134	25499134	XM_013594299.1	Known_gene	1	38037969	38040897	NC_016413.2	+	2929	1104	NA	NA	NA	NA	NA	NA	NA	NA	NA	NA	NA	NA	NA	K00232//acyl-CoA oxidase [EC:1.3.3.6]+ko04146//Peroxisome+ko00592//alpha-Linolenic acid metabolism+ko01100//Metabolic pathways+ko01110//Biosynthesis of secondary metabolites+ko01212//Fatty acid metabolism+ko01040//Biosynthesis of unsaturated fatty acids+ko00071//Fatty acid degradation;K08343//ubiquitin-like-conjugating enzyme ATG3+ko04136//Autophagy - other;K03580//ATP-dependent helicase HepA [EC…	XP_013449753.1|3.0e-221|RING/FYVE/PHD zinc finger protein, putative [Medicago truncatula]	GO:0003676//nucleic acid binding;GO:0005488//binding;GO:0003677//DNA binding;GO:0043167//ion binding;GO:1901363//heterocyclic compound binding;GO:0097159//organic cyclic compound binding;GO:0046872//metal ion binding;GO:0043169//cation binding;
25501940	25501940	XM_013591387.1	Known_gene	1	38185359	38186345	NC_016414.2	-	987	399	0	0	0.21	0	0.16	0.16	0.07	0.106	-0.65178	0.51701	0.679414	NA	NA	NA	XP_013446841.1|7.6e-74|hypothetical protein MTR_8g091495 [Medicago truncatula]	NA
25493035	25493035	XM_013601433.1,XM_013601432.1	Known_gene	2	34052308	34055775	NC_016410.2	-	3468	2284	7.39	7.72	7.64	10.3	10.25	10.46	7.583	10.336	-0.445711	9.78144e-12	1.78132e-12	G2-like	NA	K14491//two-component response regulator ARR-B family+ko04075//Plant hormone signal transduction;K14491//two-component response regulator ARR-B family+ko04075//Plant hormone signal transduction	XP_013456886.1|1.6e-240|myb-like transcription factor family protein [Medicago truncatula]	GO:0009058//biosynthetic process;GO:0006807//nitrogen compound metabolic process;GO:0010556//regulation of macromolecule biosynthetic process;GO:0019222//regulation of metabolic process;GO:2001141//regulation of RNA biosynthetic process;GO:0009889//regulation of biosynthetic process;GO:0032774//RNA biosynthetic process;GO:0016070//RNA metabolic process;GO:0044260//cellular macromolecule metabolic…
11439833	11439833	XM_003607613.1	Known_gene	1	31301852	31302101	NC_016410.2	+	250	204	0.66	0	0.33	0.33	0	0	0.33	0.11	1.57445	0.299066	0.309821	NA	NA	NA	XP_003607661.1|7.5e-33|hypothetical protein MTR_4g080940 [Medicago truncatula]	NA
11431157	11431157	XM_013606184.1,XM_003602659.2	Known_gene	2	44796369	44798069	NC_016409.2	-	1701	1006	2.25	2.55	3.64	3.18	1.51	2.07	2.813	2.253	0.252524	0.220899	0.206726	NA	NA	K17362//acyl-coenzyme A thioesterase 13 [EC:3.1.2.-];K17362//acyl-coenzyme A thioesterase 13 [EC:3.1.2.-]	XP_003602707.1|5.2e-87|acyl-coenzyme A thioesterase-like protein [Medicago truncatula]	GO:0016020//membrane;GO:0044425//membrane part;GO:0031224//intrinsic component of membrane;GO:0016021//integral component of membrane;
11425740	11425740	XM_003617091.1	Known_gene	1	38300157	38303116	NC_016411.2	-	2960	1023	NA	NA	NA	NA	NA	NA	NA	NA	NA	NA	NA	NA	NA	K01051//pectinesterase [EC:3.1.1.11]+ko00040//Pentose and glucuronate interconversions+ko01100//Metabolic pathways	XP_003617139.1|2.8e-205|pectinesterase [Medicago truncatula]	GO:0071554//cell wall organization or biogenesis;GO:0042737//drug catabolic process;GO:0042545//cell wall modification;GO:1901575//organic substance catabolic process;GO:0071840//cellular component organization or biogenesis;GO:0045490//pectin catabolic process;GO:0045488//pectin metabolic process;GO:0009987//cellular process;GO:0000272//polysaccharide catabolic process;GO:0008152//metabolic proc…
25493584	25493584	XM_013602122.1	Known_gene	1	41124392	41127469	NC_016410.2	+	3078	1014	43.82	43.64	44.57	36.45	34.88	34.86	44.01	35.396	0.31278	1.54555e-11	2.8678e-12	NA	NA	K14498//serine/threonine-protein kinase SRK2 [EC:2.7.11.1]+ko04016//MAPK signaling pathway - plant+ko04075//Plant hormone signal transduction	XP_013457576.1|1.9e-193|sucrose nonfermenting 1(SNF1)-related kinase [Medicago truncatula]	GO:0006793//phosphorus metabolic process;GO:0071704//organic substance metabolic process;GO:0050896//response to stimulus;GO:0007154//cell communication;GO:0036211//protein modification process;GO:0006468//protein phosphorylation;GO:0009987//cellular process;GO:0007165//signal transduction;GO:0050794//regulation of cellular process;GO:0044238//primary metabolic process;GO:0016310//phosphorylation…
25495265	25495265	XM_013595464.1	Known_gene	1	3120983	3121585	NC_016412.2	-	603	291	NA	NA	NA	NA	NA	NA	NA	NA	NA	NA	NA	NA	NA	NA	XP_013450918.1|7.3e-50|hypothetical protein MTR_6g011280 [Medicago truncatula]	NA
25484269	25484269	XM_013613041.1	Known_gene	1	30628970	30630008	NC_016407.2	-	1039	1039	0.72	0.61	0.56	1.79	1.59	1.81	0.63	1.73	-1.46236	2.89016e-07	7.66327e-08	AP2-EREBP	Malus x domestica AP2 domain class transcription factor (AP2D43) mRNA, complete cds	K14516//ethylene-responsive transcription factor 1+ko04016//MAPK signaling pathway - plant+ko04075//Plant hormone signal transduction	XP_013468495.1|2.2e-136|AP2 domain class transcription factor [Medicago truncatula]	GO:0009059//macromolecule biosynthetic process;GO:1901360//organic cyclic compound metabolic process;GO:0006807//nitrogen compound metabolic process;GO:0018130//heterocycle biosynthetic process;GO:0044249//cellular biosynthetic process;GO:0009987//cellular process;GO:0006139//nucleobase-containing compound metabolic process;GO:0043170//macromolecule metabolic process;GO:0034641//cellular nitrogen…
25502323	25502323	XM_013589476.1	Known_gene	1	12392209	12398954	NC_016414.2	+	6746	2113	2.57	2.67	2.82	2.86	2.8	2.31	2.686	2.656	0.0136561	0.626932	0.907938	NA	NA	K18726//FAS-associated factor 2	XP_013444930.1|2.1e-287|Ara4-interacting protein [Medicago truncatula]	NA
25490215	25490215	XM_013606696.1,XM_013606695.1	Known_gene	2	52492599	52496109	NC_016409.2	-	3511	1678	10.35	12.58	11.85	15.9	16.12	16.44	11.593	16.153	-0.495937	4.38379e-16	6.20153e-17	NA	NA	K08999//uncharacterized protein;K08999//uncharacterized protein	XP_013462149.1|1.3e-186|wound-responsive family protein [Medicago truncatula]	GO:0016787//hydrolase activity;GO:0004518//nuclease activity;GO:0003824//catalytic activity;GO:0016788//hydrolase activity, acting on ester bonds;
25487511	25487511	XM_013609458.1	Known_gene	1	35986793	35995302	NC_016408.2	-	8510	2809	4.35	5.08	4.97	5.26	5.47	5.53	4.8	5.42	-0.177306	0.0269225	0.0165335	NA	NA	K11323//histone arginine demethylase JMJD6 [EC:1.14.11.-]	XP_013464912.1|0.0e+00|MORN domain protein [Medicago truncatula]	GO:0048856//anatomical structure development;GO:0016043//cellular component organization;GO:0033365//protein localization to organelle;GO:0072596//establishment of protein localization to chloroplast;GO:0009658//chloroplast organization;GO:0006886//intracellular protein transport;GO:0010154//fruit development;GO:0071806//protein transmembrane transport;GO:0051641//cellular localization;GO:0061458…
11411089	11411089	XM_003591204.1	Known_gene	1	37919419	37920061	NC_016407.2	+	643	477	NA	NA	NA	NA	NA	NA	NA	NA	NA	NA	NA	NA	NA	K14638//solute carrier family 15 (peptide/histidine transporter), member 3/4	XP_003591252.1|1.5e-87|MFS transporter [Medicago truncatula]	GO:0016020//membrane;GO:0031224//intrinsic component of membrane;GO:0044425//membrane part;GO:0016021//integral component of membrane;GO:0005215//transporter activity;
11438994	11438994	XM_003611160.2	Known_gene	1	3284617	3287524	NC_016411.2	+	2908	1126	0.82	0.56	0.77	0.51	0.31	0.67	0.716	0.496	0.523826	0.153388	0.129332	NA	NA	K03453//bile acid:Na+ symporter, BASS family	AFK35401.1|2.7e-156|unknown [Lotus japonicus]	GO:0016021//integral component of membrane;GO:0031224//intrinsic component of membrane;GO:0016020//membrane;GO:0044425//membrane part;
25493799	25493799	XM_013602411.1	Known_gene	1	44466801	44467992	NC_016410.2	-	1192	900	NA	NA	NA	NA	NA	NA	NA	NA	NA	NA	NA	LOB	NA	K13944//LOB domain-containing protein 16	XP_013457865.1|8.6e-174|LOB domain protein [Medicago truncatula]	NA
25482240	25482240	XM_013610783.1	Known_gene	1	8724014	8725020	NC_016407.2	+	1007	619	0.1	0.48	0.29	1.06	1.35	1.12	0.29	1.176	-2.03633	5.9414e-05	2.10528e-05	NA	NA	NA	XP_013466237.1|3.2e-55|hypothetical protein MTR_1g026700 [Medicago truncatula]	NA
25483629	25483629	XM_013612327.1	Known_gene	1	24199739	24202848	NC_016407.2	+	3110	528	1.57	2.23	2.16	1.1	1.58	0.76	1.986	1.146	0.792674	0.0234691	0.0141478	NA	NA	K16075//magnesium transporter	XP_013467781.1|1.6e-95|hypothetical protein MTR_1g055015 [Medicago truncatula]	GO:0006952//defense response;GO:0050896//response to stimulus;GO:0006950//response to stress;GO:0043168//anion binding;GO:0000166//nucleotide binding;GO:0043531//ADP binding;GO:1901363//heterocyclic compound binding;GO:0017076//purine nucleotide binding;GO:0036094//small molecule binding;GO:1901265//nucleoside phosphate binding;GO:0043167//ion binding;GO:0097159//organic cyclic compound binding;G…
11413348	11413348	XM_003608294.2	Known_gene	1	36830935	36834741	NC_016410.2	-	3807	1317	8.33	8.58	8.84	10.25	9.57	9.88	8.583	9.9	-0.208013	0.0175988	0.0101938	NA	NA	NA	XP_003608342.2|8.2e-266|Pmr5/Cas1p GDSL/SGNH-like acyl-esterase family protein [Medicago truncatula]	GO:0009987//cellular process;GO:0071554//cell wall organization or biogenesis;GO:0005623//cell;GO:0044464//cell part;GO:0044444//cytoplasmic part;GO:0044424//intracellular part;GO:0016021//integral component of membrane;GO:0044425//membrane part;GO:0043229//intracellular organelle;GO:0031224//intrinsic component of membrane;GO:0043227//membrane-bounded organelle;GO:0016020//membrane;GO:0005794//G…
11427376	11427376	XM_003617655.2	Known_gene	1	41323569	41325528	NC_016411.2	+	1960	1754	0.07	0	0	0.03	0.14	0.1	0.023	0.09	-1.90677	0.0703203	0.0504854	NA	NA	K07418//cytochrome P450 family 2 subfamily J [EC:1.14.14.1]+ko00591//Linoleic acid metabolism+ko00590//Arachidonic acid metabolism+ko01100//Metabolic pathways;K00512//steroid 17alpha-monooxygenase / 17alpha-hydroxyprogesterone deacetylase [EC:1.14.14.19 1.14.14.32]+ko01100//Metabolic pathways	XP_003617703.2|1.2e-291|cytochrome P450 family 71 protein [Medicago truncatula]	GO:0044425//membrane part;GO:0031224//intrinsic component of membrane;GO:0016021//integral component of membrane;GO:0016020//membrane;GO:0005506//iron ion binding;GO:0004497//monooxygenase activity;GO:0046872//metal ion binding;GO:0043169//cation binding;GO:0097159//organic cyclic compound binding;GO:0020037//heme binding;GO:0003824//catalytic activity;GO:0043167//ion binding;GO:0048037//cofactor…
25486725	25486725	XM_013608443.1	Known_gene	1	23047113	23047520	NC_016408.2	-	408	357	1.04	1.04	0.7	0.35	0.7	0.87	0.926	0.64	0.530058	0.32375	0.344012	NA	NA	NA	XP_013463897.1|9.3e-23|hypothetical protein MTR_2g050170 [Medicago truncatula]	NA
11417358	11417358	XM_003613687.1	Known_gene	1	17671594	17672104	NC_016411.2	+	511	288	NA	NA	NA	NA	NA	NA	NA	NA	NA	NA	NA	NA	NA	NA	XP_003613735.1|9.5e-50|hypothetical protein MTR_5g040160 [Medicago truncatula]	GO:0016021//integral component of membrane;GO:0016020//membrane;GO:0044425//membrane part;GO:0031224//intrinsic component of membrane;
11423053	11423053	XM_003604989.1	Known_gene	1	7789648	7790712	NC_016410.2	+	1065	942	0.23	0.2	0.22	0.27	0.1	0.26	0.216	0.21	0.082779	0.621453	0.896101	NA	NA	K04079//molecular chaperone HtpG+ko04141//Protein processing in endoplasmic reticulum+ko04626//Plant-pathogen interaction	XP_003605037.1|9.9e-189|galactose oxidase [Medicago truncatula]	NA
11430784	11430784	XM_003589891.2	Known_gene	1	20203032	20209058	NC_016407.2	-	6027	1647	0.79	1.01	0.91	0.8	0.45	0.74	0.903	0.663	0.442031	0.0991398	0.0757676	NA	NA	K02836//peptide chain release factor 2	XP_003589939.2|0.0e+00|peptide chain release factor, putative [Medicago truncatula]	GO:0051171//regulation of nitrogen compound metabolic process;GO:0019219//regulation of nucleobase-containing compound metabolic process;GO:0009658//chloroplast organization;GO:0010468//regulation of gene expression;GO:0051252//regulation of RNA metabolic process;GO:0071840//cellular component organization or biogenesis;GO:0009894//regulation of catabolic process;GO:0043487//regulation of RNA sta…
25493532	25493532	XM_013602046.1	Known_gene	1	39940525	39944800	NC_016410.2	+	4276	3112	1.59	1.48	1.78	0.93	0.89	1.02	1.616	0.946	0.770177	2.55345e-07	6.74572e-08	NA	NA	K05740//diaphanous 1+ko04933//AGE-RAGE signaling pathway in diabetic complications;K02184//formin 2	XP_013457500.1|0.0e+00|formin-like 2 domain protein [Medicago truncatula]	GO:0044425//membrane part;GO:0016020//membrane;GO:0031224//intrinsic component of membrane;GO:0016021//integral component of membrane;
25490416	25490416	XM_013603840.1	Known_gene	1	11753412	11754602	NC_016409.2	-	1191	1191	NA	NA	NA	NA	NA	NA	NA	NA	NA	NA	NA	C3H	NA	K07560//D-aminoacyl-tRNA deacylase [EC:3.1.1.96];K15172//transcription elongation factor SPT5	XP_013459294.1|2.3e-235|zinc finger CCCH domain protein [Medicago truncatula]	GO:0005488//binding;GO:0043167//ion binding;GO:0046872//metal ion binding;GO:0043169//cation binding;
11408570	11408570	XM_003615496.1	Known_gene	1	29403540	29411488	NC_016411.2	+	7949	2904	NA	NA	NA	NA	NA	NA	NA	NA	NA	NA	NA	NA	NA	K12598//ATP-dependent RNA helicase DOB1 [EC:3.6.4.13]+ko03018//RNA degradation	XP_003615544.1|0.0e+00|DEAD/DEAH-box RNA helicase [Medicago truncatula]	GO:0009987//cellular process;GO:0016071//mRNA metabolic process;GO:1901361//organic cyclic compound catabolic process;GO:0046483//heterocycle metabolic process;GO:0065007//biological regulation;GO:0019439//aromatic compound catabolic process;GO:0090304//nucleic acid metabolic process;GO:0000288//nuclear-transcribed mRNA catabolic process, deadenylation-dependent decay;GO:0006401//RNA catabolic pr…
11436331	11436331	XM_003597437.2	Known_gene	1	42172869	42175174	NC_016408.2	-	2306	1037	27.03	25	27.87	22.82	22.88	23.41	26.633	23.036	0.207875	0.000487985	0.000199084	NA	NA	NA	XP_003597485.1|4.6e-70|hypothetical protein MTR_2g098560 [Medicago truncatula]	NA
11419522	11419522	XM_003628948.2	Known_gene	1	30396122	30399613	NC_016414.2	+	3492	1612	79.2	79.42	76.25	45.76	44.94	42.64	78.29	44.446	0.815566	6.7004e-174	9.12165e-176	NA	NA	K19882//O-palmitoleoyl-L-serine hydrolase [EC:3.1.1.98]	XP_004509558.1|1.7e-193|PREDICTED: pectin acetylesterase 8 [Cicer arietinum]	GO:0016043//cellular component organization;GO:0045229//external encapsulating structure organization;GO:0071555//cell wall organization;GO:0071554//cell wall organization or biogenesis;GO:0009987//cellular process;GO:0071840//cellular component organization or biogenesis;GO:0071944//cell periphery;GO:0005623//cell;GO:0044464//cell part;GO:0030312//external encapsulating structure;GO:0005618//cel…
11437632	11437632	XM_003600445.1	Known_gene	1	24672608	24673006	NC_016409.2	-	399	399	NA	NA	NA	NA	NA	NA	NA	NA	NA	NA	NA	NA	NA	K14455//aspartate aminotransferase, mitochondrial [EC:2.6.1.1]+ko00250//Alanine, aspartate and glutamate metabolism+ko00220//Arginine biosynthesis+ko00330//Arginine and proline metabolism+ko01230//Biosynthesis of amino acids+ko00960//Tropane, piperidine and pyridine alkaloid biosynthesis+ko00350//Tyrosine metabolism+ko01100//Metabolic pathways+ko00950//Isoquinoline alkaloid biosynthesis+ko01110//…	XP_003600493.1|1.0e-70|transmembrane protein, putative [Medicago truncatula]	GO:0044425//membrane part;GO:0016021//integral component of membrane;GO:0031224//intrinsic component of membrane;GO:0016020//membrane;
25489586	25489586	XM_013605616.1	Known_gene	1	35522287	35528278	NC_016409.2	+	5992	1644	0.4	0.46	0.22	0.3	0.31	0.29	0.36	0.3	0.261753	0.420617	0.495278	NA	NA	K00423//L-ascorbate oxidase [EC:1.10.3.3]+ko01100//Metabolic pathways+ko00053//Ascorbate and aldarate metabolism	XP_013461070.1|0.0e+00|L-ascorbate oxidase [Medicago truncatula]	GO:0005576//extracellular region;GO:0016491//oxidoreductase activity;GO:0043169//cation binding;GO:0046872//metal ion binding;GO:0003824//catalytic activity;GO:0046914//transition metal ion binding;GO:0005507//copper ion binding;GO:0005488//binding;GO:0043167//ion binding;
25494878	25494878	XM_013598757.1	Known_gene	1	33433362	33434308	NC_016411.2	-	947	429	0.28	0.42	0.28	0.29	0.57	0	0.326	0.286	0.211882	0.571494	0.791492	NA	NA	K16075//magnesium transporter	XP_013454211.1|1.6e-72|hypothetical protein MTR_5g078235 [Medicago truncatula]	GO:0044425//membrane part;GO:0031224//intrinsic component of membrane;GO:0016021//integral component of membrane;GO:0016020//membrane;GO:0022857//transmembrane transporter activity;GO:0022890//inorganic cation transmembrane transporter activity;GO:0046873//metal ion transmembrane transporter activity;GO:0015318//inorganic molecular entity transmembrane transporter activity;GO:0015075//ion transme…
11414832	11414832	XM_003592081.2	Known_gene	1	44668254	44671386	NC_016407.2	-	3133	1299	NA	NA	NA	NA	NA	NA	NA	NA	NA	NA	NA	NA	NA	K01590//histidine decarboxylase [EC:4.1.1.22]+ko01100//Metabolic pathways+ko00340//Histidine metabolism+ko01110//Biosynthesis of secondary metabolites	XP_003592126.1|3.1e-209|serine decarboxylase [Medicago truncatula]	GO:0006082//organic acid metabolic process;GO:0019752//carboxylic acid metabolic process;GO:0044237//cellular metabolic process;GO:0071704//organic substance metabolic process;GO:0009987//cellular process;GO:0044281//small molecule metabolic process;GO:0043436//oxoacid metabolic process;GO:0008152//metabolic process;GO:0070279//vitamin B6 binding;GO:0019842//vitamin binding;GO:0043168//anion bind…
25497950	25497950	XM_013592682.1	Known_gene	1	12374796	12377642	NC_016413.2	+	2847	2226	0.03	0	0	0	0	0	0.01	0	NA	NA	NA	NA	NA	K04079//molecular chaperone HtpG+ko04141//Protein processing in endoplasmic reticulum+ko04626//Plant-pathogen interaction;K10706//senataxin [EC:3.6.4.-];K15015//solute carrier family 32 (vesicular inhibitory amino acid transporter);K19026//spatacsin	XP_013448136.1|0.0e+00|hypothetical protein MTR_7g033825 [Medicago truncatula]	NA
25501062	25501062	XM_013589610.1	Known_gene	1	13869022	13873459	NC_016414.2	-	4438	1920	0.15	0.25	0.27	0.05	0.11	0.06	0.223	0.073	1.62991	0.00822912	0.00431327	NA	NA	K00465//carotenoid 9,10(9',10')-cleavage dioxygenase 1 [EC:1.13.11.-]	XP_013445064.1|0.0e+00|carotenoid 9,10(9',10')-cleavage dioxygenase [Medicago truncatula]	GO:0043167//ion binding;GO:0051213//dioxygenase activity;GO:0003824//catalytic activity;GO:0016701//oxidoreductase activity, acting on single donors with incorporation of molecular oxygen;GO:0016702//oxidoreductase activity, acting on single donors with incorporation of molecular oxygen, incorporation of two atoms of oxygen;GO:0016491//oxidoreductase activity;GO:0005488//binding;GO:0046872//metal…
11409708	11409708	XM_003629399.2	Known_gene	1	32995445	33002738	NC_016414.2	+	7294	2069	6.01	6.14	5.98	5.66	5.53	6.28	6.043	5.823	0.0517421	0.43448	0.518281	NA	NA	K09835//prolycopene isomerase [EC:5.2.1.13]+ko00906//Carotenoid biosynthesis+ko01100//Metabolic pathways+ko01110//Biosynthesis of secondary metabolites	XP_004509261.1|8.6e-312|PREDICTED: pyridine nucleotide-disulfide oxidoreductase domain-containing protein 2 [Cicer arietinum]	GO:0005622//intracellular;GO:0044464//cell part;GO:0005623//cell;GO:0003824//catalytic activity;GO:0016491//oxidoreductase activity;
11434926	11434926	XM_003612744.1	Known_gene	1	12156443	12156749	NC_016411.2	-	307	234	0	0	0.28	0	0.28	0.56	0.093	0.28	-1.59547	0.29605	0.303406	NA	NA	NA	XP_003612792.1|1.3e-41|transmembrane protein, putative [Medicago truncatula]	GO:0031224//intrinsic component of membrane;GO:0016021//integral component of membrane;GO:0016020//membrane;GO:0044425//membrane part;
25496835	25496835	XM_013597538.1	Known_gene	1	31163730	31165493	NC_016412.2	+	1764	354	10.67	11.18	7.2	10.6	6.87	10.19	9.683	9.22	0.0699085	0.507915	0.663304	NA	NA	NA	XP_013452992.1|4.3e-60|hypothetical protein MTR_6g083260 [Medicago truncatula]	NA
25483990	25483990	XM_013612725.1	Known_gene	1	28251443	28252307	NC_016407.2	-	865	186	NA	NA	NA	NA	NA	NA	NA	NA	NA	NA	NA	NA	NA	NA	XP_013468179.1|5.4e-30|hypothetical protein MTR_1g064225 [Medicago truncatula]	NA
25495059	25495059	XM_013598678.1	Known_gene	1	30026352	30027782	NC_016411.2	+	1431	1431	0	0.04	0	0	0	0	0.013	0	NA	NA	NA	NA	NA	K04733//interleukin-1 receptor-associated kinase 4 [EC:2.7.11.1]	XP_013454132.1|6.4e-280|hypothetical protein MTR_5g470710 [Medicago truncatula]	NA
11443937	11443937	XM_003607752.2	Known_gene	1	32312133	32315511	NC_016410.2	+	3379	858	NA	NA	NA	NA	NA	NA	NA	NA	NA	NA	NA	NA	NA	K06630//14-3-3 protein epsilon	XP_003607800.2|2.0e-159|general regulatory factor 2 [Medicago truncatula]	GO:0019904//protein domain specific binding;GO:0005488//binding;GO:0005515//protein binding;
11446690	11446690	XM_003609458.2	Known_gene	1	48228380	48231422	NC_016410.2	+	3043	1818	19.23	18.9	19.75	13.23	13.67	12.21	19.293	13.036	0.564763	3.9804e-26	3.79506e-27	DBP	NA	K14803//protein phosphatase PTC2/3 [EC:3.1.3.16]	XP_003609506.1|2.6e-222|phosphatase 2C family protein [Medicago truncatula]	GO:0140096//catalytic activity, acting on a protein;GO:0046872//metal ion binding;GO:0005488//binding;GO:0043167//ion binding;GO:0043169//cation binding;GO:0042578//phosphoric ester hydrolase activity;GO:0004721//phosphoprotein phosphatase activity;GO:0003824//catalytic activity;GO:0004722//protein serine/threonine phosphatase activity;GO:0016788//hydrolase activity, acting on ester bonds;GO:0016…
11445395	11445395	XM_003607017.2	Known_gene	1	27248887	27252110	NC_016410.2	+	3224	1699	1.3	1.75	1.69	1.49	0.98	0.66	1.58	1.043	0.595299	0.00363742	0.00175552	NA	NA	K01623//fructose-bisphosphate aldolase, class I [EC:4.1.2.13]+ko00010//Glycolysis / Gluconeogenesis+ko00030//Pentose phosphate pathway+ko01230//Biosynthesis of amino acids+ko01100//Metabolic pathways+ko00051//Fructose and mannose metabolism+ko01110//Biosynthesis of secondary metabolites+ko00710//Carbon fixation in photosynthetic organisms+ko01200//Carbon metabolism	XP_003607065.1|1.7e-226|fructose-bisphosphate aldolase class I [Medicago truncatula]	GO:0009259//ribonucleotide metabolic process;GO:0019752//carboxylic acid metabolic process;GO:1901564//organonitrogen compound metabolic process;GO:0009150//purine ribonucleotide metabolic process;GO:0009185//ribonucleoside diphosphate metabolic process;GO:1901575//organic substance catabolic process;GO:0072521//purine-containing compound metabolic process;GO:0006091//generation of precursor meta…
25482740	25482740	XM_013611333.1	Known_gene	1	13129637	13131166	NC_016407.2	-	1530	1530	NA	NA	NA	NA	NA	NA	NA	NA	NA	NA	NA	NA	NA	K15405//midchain alkane hydroxylase+ko01110//Biosynthesis of secondary metabolites+ko00073//Cutin, suberine and wax biosynthesis	XP_013466787.1|2.1e-305|cytochrome P450 family protein [Medicago truncatula]	GO:0031224//intrinsic component of membrane;GO:0016020//membrane;GO:0016021//integral component of membrane;GO:0044425//membrane part;GO:0005506//iron ion binding;GO:0005488//binding;GO:0043169//cation binding;GO:0046872//metal ion binding;GO:0097159//organic cyclic compound binding;GO:0003824//catalytic activity;GO:0016705//oxidoreductase activity, acting on paired donors, with incorporation or …
11426311	11426311	XM_003612447.2	Known_gene	1	10449205	10457952	NC_016411.2	-	8748	2590	0.02	0.02	0	0	0.02	0	0.013	0.006	0.98949	0.455038	0.564115	NA	NA	K17756//long-chain-alcohol oxidase [EC:1.1.3.20]	XP_003612495.2|0.0e+00|long-chain-alcohol oxidase FAO1-like protein [Medicago truncatula]	GO:0016021//integral component of membrane;GO:0031224//intrinsic component of membrane;GO:0044464//cell part;GO:0044425//membrane part;GO:0005623//cell;GO:0005622//intracellular;GO:0016020//membrane;GO:0048037//cofactor binding;GO:0043168//anion binding;GO:0097159//organic cyclic compound binding;GO:0046577//long-chain-alcohol oxidase activity;GO:0016614//oxidoreductase activity, acting on CH-OH …
11444729	11444729	XM_003605970.2	Known_gene	1	2701	2886	NW_013657150.1	+	186	186	6.31	5.94	5.6	5.25	3.74	7.09	5.95	5.36	0.148188	0.488898	0.624449	NA	NA	K02712//photosystem II PsbK protein+ko01100//Metabolic pathways+ko00195//Photosynthesis	YP_001381719.1|5.6e-27|photosystem II protein K [Medicago truncatula]	GO:0008152//metabolic process;GO:0009987//cellular process;GO:0015979//photosynthesis;GO:0044237//cellular metabolic process;GO:0009539//photosystem II reaction center;GO:0042651//thylakoid membrane;GO:0044424//intracellular part;GO:0044425//membrane part;GO:0044434//chloroplast part;GO:0032991//macromolecular complex;GO:0031984//organelle subcompartment;GO:0098796//membrane protein complex;GO:00…
11435508	11435508	XM_003615230.2,XM_003615231.2,XM_003615229.2	Known_gene	3	27834404	27838008	NC_016411.2	-	3605	1985	0.41	0.49	0.59	0.16	0.2	0.16	0.496	0.173	1.46754	0.00116414	0.00050714	NA	NA	K01673//carbonic anhydrase [EC:4.2.1.1]+ko00910//Nitrogen metabolism;K01673//carbonic anhydrase [EC:4.2.1.1]+ko00910//Nitrogen metabolism;K01673//carbonic anhydrase [EC:4.2.1.1]+ko00910//Nitrogen metabolism	XP_003615277.1|2.3e-181|carbonic anhydrase family protein [Medicago truncatula]	GO:0015976//carbon utilization;GO:0005488//binding;GO:0004089//carbonate dehydratase activity;GO:0016835//carbon-oxygen lyase activity;GO:0016836//hydro-lyase activity;GO:0043167//ion binding;GO:0043169//cation binding;GO:0003824//catalytic activity;GO:0046872//metal ion binding;GO:0046914//transition metal ion binding;GO:0008270//zinc ion binding;GO:0016829//lyase activity;
11416642	11416642	XM_003590953.1	Known_gene	1	35813549	35813958	NC_016407.2	+	410	306	NA	NA	NA	NA	NA	NA	NA	NA	NA	NA	NA	NA	NA	K21776//protein lin-54;K11843//ubiquitin carboxyl-terminal hydrolase 14 [EC:3.4.19.12]	XP_003591001.1|1.8e-51|hypothetical protein MTR_1g080640 [Medicago truncatula]	NA
11430498	11430498	XM_003608187.2	Known_gene	1	36063639	36065048	NC_016410.2	+	1410	1151	3.19	2.24	2.8	3.32	3.82	2.9	2.743	3.346	-0.288044	0.0778993	0.0570626	NA	NA	NA	XP_003608235.1|2.8e-84|F-box SKIP27-like protein [Medicago truncatula]	NA
25499528	25499528	XM_013594811.1	Known_gene	1	43526248	43528726	NC_016413.2	-	2479	1604	28.8	27.68	27.4	25.09	25.82	24.62	27.96	25.176	0.149962	0.00116535	0.000507724	NA	NA	K03363//cell division cycle 20, cofactor of APC complex+ko04120//Ubiquitin mediated proteolysis	XP_013450265.1|8.1e-276|transducin family protein/WD-40 repeat protein [Medicago truncatula]	GO:0051246//regulation of protein metabolic process;GO:0050789//regulation of biological process;GO:0051301//cell division;GO:0009987//cellular process;GO:0048518//positive regulation of biological process;GO:0031399//regulation of protein modification process;GO:0050794//regulation of cellular process;GO:1904666//regulation of ubiquitin protein ligase activity;GO:0031325//positive regulation of …
11420321	11420321	XM_003621191.1	Known_gene	1	2763812	2764270	NC_016413.2	+	459	183	3.79	4.54	6.09	1.53	3.82	1.14	4.806	2.163	1.14995	0.00852963	0.0044899	NA	NA	NA	XP_003621239.1|1.9e-27|hypothetical protein MTR_7g010860 [Medicago truncatula]	NA
11440466	11440466	XM_003625370.1	Known_gene	1	39640827	39642299	NC_016413.2	-	1473	1473	2.16	3.09	2.87	1.68	1.83	1.75	2.706	1.753	0.626317	0.000178979	6.7868e-05	NA	NA	K03320//ammonium transporter, Amt family	XP_003625418.1|1.2e-292|ammonium transporter 1 protein [Medicago truncatula]	GO:0016020//membrane;GO:0016021//integral component of membrane;GO:0044425//membrane part;GO:0031224//intrinsic component of membrane;GO:0015075//ion transmembrane transporter activity;GO:0008324//cation transmembrane transporter activity;GO:0022857//transmembrane transporter activity;GO:0005215//transporter activity;GO:0008519//ammonium transmembrane transporter activity;
25500096	25500096	XM_013588422.1	Known_gene	1	1429825	1430791	NC_016414.2	-	967	492	NA	NA	NA	NA	NA	NA	NA	NA	NA	NA	NA	NA	NA	NA	XP_013443876.1|1.1e-85|transmembrane protein, putative [Medicago truncatula]	GO:0044425//membrane part;GO:0016021//integral component of membrane;GO:0016020//membrane;GO:0031224//intrinsic component of membrane;
11424796	11424796	XM_003618124.1	Known_gene	1	729207	732104	NC_016412.2	+	2898	234	NA	NA	NA	NA	NA	NA	NA	NA	NA	NA	NA	NA	NA	K03794//sirohydrochlorin ferrochelatase [EC:4.99.1.4]+ko00860//Porphyrin and chlorophyll metabolism+ko01100//Metabolic pathways+ko01110//Biosynthesis of secondary metabolites	XP_003618172.1|3.4e-37|transmembrane protein, putative [Medicago truncatula]	GO:0033014//tetrapyrrole biosynthetic process;GO:0009110//vitamin biosynthetic process;GO:1901362//organic cyclic compound biosynthetic process;GO:0034641//cellular nitrogen compound metabolic process;GO:0044237//cellular metabolic process;GO:0017144//drug metabolic process;GO:0018130//heterocycle biosynthetic process;GO:0042364//water-soluble vitamin biosynthetic process;GO:0046483//heterocycle …
11441892	11441892	XM_003622190.2	Known_gene	1	11207419	11215732	NC_016413.2	-	8314	2470	17.05	17.16	16.5	19.02	19.87	19.66	16.903	19.516	-0.208749	2.0743e-06	6.05876e-07	NA	NA	K16055//trehalose 6-phosphate synthase/phosphatase [EC:2.4.1.15 3.1.3.12]+ko01100//Metabolic pathways+ko00500//Starch and sucrose metabolism	XP_003622238.1|0.0e+00|transmembrane protein, putative [Medicago truncatula]	GO:0044425//membrane part;GO:0016021//integral component of membrane;GO:0016020//membrane;GO:0031224//intrinsic component of membrane;
11412391	11412391	XM_003630931.2	Known_gene	1	44616909	44619692	NC_016414.2	+	2784	1848	6.59	7.38	7.17	8.21	6.92	7.94	7.046	7.69	-0.127114	0.119309	0.0951643	HSF	NA	K09419//heat shock transcription factor, other eukaryote	XP_003630979.1|4.4e-217|heat shock transcription factor [Medicago truncatula]	GO:0043227//membrane-bounded organelle;GO:0044464//cell part;GO:0043226//organelle;GO:0005622//intracellular;GO:0043231//intracellular membrane-bounded organelle;GO:0005623//cell;GO:0005634//nucleus;GO:0044424//intracellular part;GO:0043229//intracellular organelle;GO:0003677//DNA binding;GO:0043565//sequence-specific DNA binding;GO:0140110//transcription regulator activity;GO:0003700//DNA bindin…
11408458	11408458	XM_003607557.2	Known_gene	1	31071987	31078355	NC_016410.2	-	6369	2314	4.58	3.62	4	3.76	4.18	3.52	4.066	3.82	0.0894523	0.317476	0.335361	NA	NA	K14455//aspartate aminotransferase, mitochondrial [EC:2.6.1.1]+ko00250//Alanine, aspartate and glutamate metabolism+ko00220//Arginine biosynthesis+ko00330//Arginine and proline metabolism+ko01230//Biosynthesis of amino acids+ko00960//Tropane, piperidine and pyridine alkaloid biosynthesis+ko00350//Tyrosine metabolism+ko01100//Metabolic pathways+ko00950//Isoquinoline alkaloid biosynthesis+ko01110//…	XP_004505477.1|1.5e-230|PREDICTED: aspartate aminotransferase, mitochondrial [Cicer arietinum]	GO:0006807//nitrogen compound metabolic process;GO:0071704//organic substance metabolic process;GO:0019752//carboxylic acid metabolic process;GO:0043436//oxoacid metabolic process;GO:0006082//organic acid metabolic process;GO:0008152//metabolic process;GO:1901564//organonitrogen compound metabolic process;GO:0009987//cellular process;GO:0009058//biosynthetic process;GO:0006520//cellular amino aci…
25497848	25497848	XM_013592570.1	Known_gene	1	10439363	10460793	NC_016413.2	+	21431	1762	2.93	2.7	2.2	2.44	2.24	2.16	2.61	2.28	0.193203	0.176306	0.154172	NA	NA	K22538//mitochondrial RNA pseudouridine synthase RPUSD4 [EC:5.4.99.-]	XP_013448024.1|0.0e+00|RNA pseudouridine synthase [Medicago truncatula]	GO:0034641//cellular nitrogen compound metabolic process;GO:0046483//heterocycle metabolic process;GO:0006139//nucleobase-containing compound metabolic process;GO:0001522//pseudouridine synthesis;GO:0009451//RNA modification;GO:0006725//cellular aromatic compound metabolic process;GO:0044238//primary metabolic process;GO:0043170//macromolecule metabolic process;GO:0016070//RNA metabolic process;G…
25480895	25480895	XM_013586623.1	Known_gene	1	11969	12269	NW_013657219.1	+	301	198	0	0	0.35	0.35	0.77	0.35	0.116	0.49	-2.08775	0.166069	0.142478	NA	NA	NA	XP_013442077.1|1.2e-32|Nodule Cysteine-Rich (NCR) secreted peptide [Medicago truncatula]	GO:0009653//anatomical structure morphogenesis;GO:0032502//developmental process;GO:0044419//interspecies interaction between organisms;GO:0044111//development involved in symbiotic interaction;GO:0051704//multi-organism process;GO:0009877//nodulation;GO:0048856//anatomical structure development;GO:0044403//symbiosis, encompassing mutualism through parasitism;GO:0009878//nodule morphogenesis;GO:0…
11412477	11412477	XM_003594654.1	Known_gene	1	12799981	12800746	NC_016408.2	+	766	766	10.73	11.78	11.54	46.6	42.12	45.17	11.35	44.63	-1.97622	2.21069e-180	2.88102e-182	NA	NA	K01051//pectinesterase [EC:3.1.1.11]+ko00040//Pentose and glucuronate interconversions+ko01100//Metabolic pathways	XP_003594702.1|7.5e-94|plant invertase/pectin methylesterase inhibitor [Medicago truncatula]	GO:0098772//molecular function regulator;GO:0004857//enzyme inhibitor activity;GO:0030234//enzyme regulator activity;
25479798	25479798	XM_013587777.1	Known_gene	1	68203	68574	NW_013657520.1	-	372	372	NA	NA	NA	NA	NA	NA	NA	NA	NA	NA	NA	NA	NA	NA	XP_013443231.1|1.0e-64|hypothetical protein MTR_0029s0180 [Medicago truncatula]	NA
25483452	25483452	XM_013612146.1	Known_gene	1	22168869	22170416	NC_016407.2	+	1548	249	0.78	0.78	0.52	0	1.05	0.52	0.693	0.523	0.404527	0.476061	0.601754	NA	NA	NA	XP_013467600.1|2.8e-42|hypothetical protein MTR_1g053150 [Medicago truncatula]	NA
25490020	25490020	XM_013606405.1	Known_gene	1	48790266	48790526	NC_016409.2	+	261	159	27.65	26.26	24.59	32.52	34.27	32.32	26.166	33.036	-0.337433	0.0336273	0.0213287	NA	NA	NA	XP_013461859.1|1.0e-21|transmembrane protein, putative [Medicago truncatula]	GO:0031224//intrinsic component of membrane;GO:0016020//membrane;GO:0044425//membrane part;GO:0016021//integral component of membrane;
11408450	11408450	XM_003628398.2	Known_gene	1	20087094	20090841	NC_016414.2	+	3748	2195	179.43	183.15	181.42	195.19	191.44	196.98	181.333	194.536	-0.102797	5.85736e-13	9.88658e-14	NA	NA	K10956//protein transport protein SEC61 subunit alpha+ko04145//Phagosome+ko04141//Protein processing in endoplasmic reticulum+ko03060//Protein export	XP_003628446.1|2.0e-269|protein transporter Sec61 subunit alpha-like protein [Medicago truncatula]	GO:0015031//protein transport;GO:0051179//localization;GO:0042886//amide transport;GO:0008104//protein localization;GO:0051234//establishment of localization;GO:0071702//organic substance transport;GO:0015833//peptide transport;GO:0071705//nitrogen compound transport;GO:0045184//establishment of protein localization;GO:0006810//transport;GO:0033036//macromolecule localization;GO:0044425//membrane…
25490781	25490781	XM_013604682.1	Known_gene	1	25009378	25009767	NC_016409.2	+	390	279	7.04	5.22	5.54	8.89	13.43	8.75	5.933	10.356	-0.805124	0.000173786	6.58146e-05	NA	NA	NA	XP_013460136.1|5.0e-48|hypothetical protein MTR_3g462550 [Medicago truncatula]	NA
11442715	11442715	XM_003610566.1	Known_gene	1	307986	309330	NC_016411.2	-	1345	858	0.14	0.14	0.07	0.07	0.07	0.14	0.116	0.093	0.311418	0.550041	0.746858	NA	NA	NA	XP_003610614.1|1.1e-167|hypothetical protein MTR_5g005040 [Medicago truncatula]	NA
25498244	25498244	XM_013593128.1	Known_gene	1	19380299	19381398	NC_016413.2	-	1100	626	0.09	0.09	0.09	1.05	1.52	0.19	0.09	0.92	-3.28353	2.98454e-06	8.87361e-07	NA	NA	NA	XP_013448582.1|1.5e-60|hypothetical protein MTR_7g056033 [Medicago truncatula]	NA
25497432	25497432	XM_013592012.1	Known_gene	1	1420954	1422575	NC_016413.2	-	1622	1581	0.97	1.19	1.37	0.98	0.83	0.94	1.176	0.916	0.356105	0.129433	0.105002	NA	NA	K11649//SWI/SNF related-matrix-associated actin-dependent regulator of chromatin subfamily C;K04079//molecular chaperone HtpG+ko04141//Protein processing in endoplasmic reticulum+ko04626//Plant-pathogen interaction	XP_013447466.1|7.5e-266|F-box protein interaction domain protein [Medicago truncatula]	NA
11405163	11405163	XM_003623977.2	Known_gene	1	29649160	29649723	NC_016413.2	-	564	291	1.09	0.22	1.31	1.1	1.32	0.88	0.873	1.1	-0.332438	0.453356	0.55063	NA	NA	K01772//protoporphyrin/coproporphyrin ferrochelatase [EC:4.99.1.1 4.99.1.9]+ko00860//Porphyrin and chlorophyll metabolism+ko01100//Metabolic pathways+ko01110//Biosynthesis of secondary metabolites	XP_003624025.1|5.6e-34|bHLH transcription factor [Medicago truncatula]	GO:0005488//binding;GO:0005515//protein binding;GO:0046983//protein dimerization activity;
11423576	11423576	XM_003593016.1	Known_gene	1	12653763	12655318	NC_016411.2	+	1556	981	0.05	0.11	0.08	0.25	0.13	0.09	0.08	0.156	-0.976521	0.258411	0.253064	NA	NA	K07466//replication factor A1+ko03420//Nucleotide excision repair+ko03030//DNA replication+ko03440//Homologous recombination+ko03430//Mismatch repair	XP_003593064.1|3.8e-183|DUF223 domain protein [Medicago truncatula]	NA
25483818	25483818	XM_013612529.1	Known_gene	1	26090175	26094500	NC_016407.2	-	4326	1168	255.24	249.44	251.38	322.39	325.74	322.59	252.02	323.573	-0.361943	2.37247e-119	5.0688e-121	NA	NA	K01674//carbonic anhydrase [EC:4.2.1.1]+ko00910//Nitrogen metabolism	XP_013467983.1|5.8e-154|eukaryotic-type carbonic anhydrase [Medicago truncatula]	NA
25489867	25489867	XM_013606143.1,XM_013606146.1,XM_013606144.1,XM_013606145.1	Known_gene	4	44481962	44490299	NC_016409.2	-	8338	2472	7.33	8.51	7.74	8.66	7.74	8.3	7.86	8.233	-0.0606675	0.319705	0.33832	NA	NA	K13291//terminal uridylyltransferase [EC:2.7.7.52];K18709//speckle targeted PIP5K1A-regulated poly(A) polymerase [EC:2.7.7.19 2.7.7.52];K14079//poly(A) RNA polymerase GLD2 [EC:2.7.7.19];K18060//poly(A) RNA polymerase, mitochondrial [EC:2.7.7.19];K13291//terminal uridylyltransferase [EC:2.7.7.52];K18709//speckle targeted PIP5K1A-regulated poly(A) polymerase [EC:2.7.7.19 2.7.7.52];K14079//poly(A) R…	XP_013461600.1|6.4e-258|nucleotidyltransferase family protein [Medicago truncatula]	GO:0003824//catalytic activity;GO:0016740//transferase activity;
25492219	25492219	XM_013600301.1	Known_gene	1	18647245	18647877	NC_016410.2	+	633	633	0.28	0.28	0	0.14	0.14	0	0.186	0.093	0.99914	0.301885	0.313934	NA	NA	K04077//chaperonin GroEL+ko03018//RNA degradation	XP_013455755.1|4.9e-115|late embryogenesis abundant protein [Medicago truncatula]	GO:0031224//intrinsic component of membrane;GO:0044425//membrane part;GO:0016020//membrane;GO:0016021//integral component of membrane;
25479562	25479562	XM_013588036.1	Known_gene	1	251003	251579	NW_013657539.1	-	577	339	0.55	0.55	1.48	1.85	0.73	0.92	0.86	1.166	-0.44446	0.348161	0.379195	NA	NA	NA	XP_013443490.1|4.2e-57|hypothetical protein MTR_0010s0390 [Medicago truncatula]	GO:0016020//membrane;GO:0031224//intrinsic component of membrane;GO:0044425//membrane part;GO:0016021//integral component of membrane;
25499923	25499923	XM_013592999.1	Known_gene	1	17211293	17212199	NC_016413.2	+	907	282	0	0	0	0.14	0.36	0.23	0	0.243	NA	NA	NA	NA	NA	NA	XP_013448453.1|7.1e-50|hypothetical protein MTR_7g451270 [Medicago truncatula]	NA
11430587	11430587	XM_003588652.1	Known_gene	1	2172188	2173756	NC_016407.2	-	1569	1347	0.04	0.08	0.04	0.04	0.04	0.04	0.053	0.04	0.404527	0.532621	0.71211	NA	NA	K13065//shikimate O-hydroxycinnamoyltransferase [EC:2.3.1.133]+ko01100//Metabolic pathways+ko01110//Biosynthesis of secondary metabolites+ko00940//Phenylpropanoid biosynthesis+ko00941//Flavonoid biosynthesis+ko00945//Stilbenoid, diarylheptanoid and gingerol biosynthesis	XP_003588700.1|8.7e-263|HXXXD-type acyl-transferase family protein [Medicago truncatula]	GO:0016747//transferase activity, transferring acyl groups other than amino-acyl groups;GO:0016740//transferase activity;GO:0003824//catalytic activity;GO:0016746//transferase activity, transferring acyl groups;
11424239	11424239	XM_003593380.1	Known_gene	1	2761157	2761381	NC_016408.2	-	225	225	NA	NA	NA	NA	NA	NA	NA	NA	NA	NA	NA	NA	NA	NA	XP_003593428.1|8.8e-35|transmembrane protein, putative [Medicago truncatula]	GO:0016020//membrane;GO:0016021//integral component of membrane;GO:0031224//intrinsic component of membrane;GO:0044425//membrane part;
25497241	25497241	XM_013597109.1	Known_gene	1	23257085	23258239	NC_016412.2	-	1155	876	0	0.15	0.07	0	0.07	0	0.073	0.023	1.67803	0.266475	0.263387	AP2-EREBP	NA	K09286//EREBP-like factor	XP_013452563.1|3.3e-138|dehydration-responsive element-binding protein 1B [Medicago truncatula]	GO:1901576//organic substance biosynthetic process;GO:0044237//cellular metabolic process;GO:0034654//nucleobase-containing compound biosynthetic process;GO:0006807//nitrogen compound metabolic process;GO:0044249//cellular biosynthetic process;GO:0009987//cellular process;GO:0046483//heterocycle metabolic process;GO:1901360//organic cyclic compound metabolic process;GO:0016070//RNA metabolic proc…
25496519	25496519	XM_013596897.1	Known_gene	1	19165882	19167320	NC_016412.2	+	1439	825	NA	NA	NA	NA	NA	NA	NA	NA	NA	NA	NA	NA	NA	NA	XP_013452351.1|3.9e-157|DUF4283 domain protein [Medicago truncatula]	GO:0016788//hydrolase activity, acting on ester bonds;GO:0003824//catalytic activity;GO:0016787//hydrolase activity;GO:0004527//exonuclease activity;GO:0004518//nuclease activity;GO:0004519//endonuclease activity;
25479446	25479446	XM_013588150.1	Known_gene	1	217599	218301	NW_013657545.1	-	703	657	0	0	0	0	0.09	0	0	0.03	NA	NA	NA	NA	NA	K13352//peroxin-11B+ko04146//Peroxisome	XP_013443604.1|1.2e-116|peroxisomal biogenesis factor 11 family protein [Medicago truncatula]	GO:0016043//cellular component organization;GO:0009987//cellular process;GO:0007031//peroxisome organization;GO:0048285//organelle fission;GO:0071840//cellular component organization or biogenesis;GO:0006996//organelle organization;GO:0016559//peroxisome fission;GO:0044438//microbody part;GO:0044424//intracellular part;GO:0044422//organelle part;GO:0044446//intracellular organelle part;GO:0098588…
11419641	11419641	XM_003617903.2	Known_gene	1	42620949	42627623	NC_016411.2	+	6675	2978	18.18	17.93	18.2	15.01	14.44	15.71	18.103	15.053	0.264622	1.67909e-10	3.36613e-11	NA	NA	K09487//heat shock protein 90kDa beta+ko04141//Protein processing in endoplasmic reticulum+ko04626//Plant-pathogen interaction	XP_003617951.1|0.0e+00|heat shock protein 81-2 [Medicago truncatula]	GO:0006457//protein folding;GO:0050896//response to stimulus;GO:0009987//cellular process;GO:0006950//response to stress;GO:0005622//intracellular;GO:0044422//organelle part;GO:0043226//organelle;GO:0009570//chloroplast stroma;GO:0044435//plastid part;GO:0044424//intracellular part;GO:0005623//cell;GO:0005618//cell wall;GO:0009532//plastid stroma;GO:0005739//mitochondrion;GO:0044446//intracellula…
11408360	11408360	XM_003596138.2	Known_gene	1	28791281	28795829	NC_016408.2	+	4549	3402	16.6	16.92	15.44	22.92	23.99	24.92	16.32	23.943	-0.554216	4.6787e-58	2.16695e-59	NA	NA	K03234//elongation factor 2	XP_003596166.1|0.0e+00|translation elongation factor EF-2 subunit [Medicago truncatula]	GO:1901265//nucleoside phosphate binding;GO:0003824//catalytic activity;GO:0001882//nucleoside binding;GO:0097159//organic cyclic compound binding;GO:0032553//ribonucleotide binding;GO:1901363//heterocyclic compound binding;GO:0036094//small molecule binding;GO:0000166//nucleotide binding;GO:0005525//GTP binding;GO:0016787//hydrolase activity;GO:0016818//hydrolase activity, acting on acid anhydri…
25500187	25500187	XM_013588532.1	Known_gene	1	2454400	2454827	NC_016414.2	-	428	249	2.09	2.35	1.31	2.64	1.05	2.89	1.916	2.193	-0.194935	0.499806	0.643585	NA	NA	NA	XP_013443986.1|2.2e-39|hypothetical protein MTR_8g009890 [Medicago truncatula]	NA
11431133	11431133	XM_003627239.1	Known_gene	1	7317908	7318714	NC_016414.2	-	807	807	0.22	0.29	0.29	0	0	0	0.266	0	4.44892	0.00185229	0.000839854	NA	NA	NA	XP_003627287.1|2.5e-116|germin family 3 protein [Medicago truncatula]	GO:0005576//extracellular region;GO:0045735//nutrient reservoir activity;GO:0005488//binding;GO:0046914//transition metal ion binding;GO:0046872//metal ion binding;GO:0043169//cation binding;GO:0043167//ion binding;GO:0030145//manganese ion binding;
25501611	25501611	XM_013590918.1	Known_gene	1	32495380	32496242	NC_016414.2	-	863	192	NA	NA	NA	NA	NA	NA	NA	NA	NA	NA	NA	NA	NA	NA	XP_013446372.1|7.8e-32|hypothetical protein MTR_8g076640 [Medicago truncatula]	NA
11407333	11407333	XM_003615499.1	Known_gene	1	29418855	29420827	NC_016411.2	+	1973	402	NA	NA	NA	NA	NA	NA	NA	NA	NA	NA	NA	NA	NA	NA	XP_003615547.1|2.2e-76|hypothetical protein MTR_5g069400 [Medicago truncatula]	NA
11415448	11415448	XM_003599504.1	Known_gene	1	12016548	12018205	NC_016409.2	+	1658	1230	NA	NA	NA	NA	NA	NA	NA	NA	NA	NA	NA	NA	NA	NA	XP_003599552.1|1.4e-246|stress up-regulated Nod 19 protein [Medicago truncatula]	GO:0016020//membrane;GO:0031224//intrinsic component of membrane;GO:0044425//membrane part;GO:0016021//integral component of membrane;
25490333	25490333	XM_013606874.1	Known_gene	1	54579568	54581759	NC_016409.2	+	2192	1185	NA	NA	NA	NA	NA	NA	NA	NA	NA	NA	NA	NA	NA	K12447//UDP-sugar pyrophosphorylase [EC:2.7.7.64]+ko00520//Amino sugar and nucleotide sugar metabolism+ko00040//Pentose and glucuronate interconversions+ko01100//Metabolic pathways+ko00052//Galactose metabolism+ko00053//Ascorbate and aldarate metabolism;K03517//quinolinate synthase [EC:2.5.1.72]+ko01100//Metabolic pathways+ko00760//Nicotinate and nicotinamide metabolism;K04733//interleukin-1 rece…	XP_013462328.1|8.0e-111|hypothetical protein MTR_3g116705 [Medicago truncatula]	NA
25499684	25499684	XM_013595077.1	Known_gene	1	47601789	47602259	NC_016413.2	-	471	471	0	0.13	0.13	0	0.39	0.51	0.086	0.3	-1.81787	0.108893	0.0848022	NA	NA	K04733//interleukin-1 receptor-associated kinase 4 [EC:2.7.11.1]	XP_013450531.1|4.0e-90|Serine/Threonine-kinase [Medicago truncatula]	GO:0009987//cellular process;GO:0009856//pollination;GO:0008037//cell recognition;GO:0051704//multi-organism process;GO:0007154//cell communication;GO:0044706//multi-multicellular organism process;GO:0000003//reproduction;GO:0048544//recognition of pollen;GO:0032501//multicellular organismal process;GO:0009875//pollen-pistil interaction;GO:0022414//reproductive process;GO:0044425//membrane part;G…
25479313	25479313	XM_013588211.1	Known_gene	1	168673	170001	NW_013657547.1	+	1329	852	NA	NA	NA	NA	NA	NA	NA	NA	NA	NA	NA	NA	NA	K05580//NAD(P)H-quinone oxidoreductase subunit I [EC:1.6.5.3]+ko01100//Metabolic pathways+ko00190//Oxidative phosphorylation	XP_013443665.1|4.5e-164|NADH-plastoquinone oxidoreductase subunit I, putative [Medicago truncatula]	GO:0006091//generation of precursor metabolites and energy;GO:0044237//cellular metabolic process;GO:0015979//photosynthesis;GO:0009987//cellular process;GO:0019684//photosynthesis, light reaction;GO:0008152//metabolic process;GO:0009579//thylakoid;GO:0005737//cytoplasm;GO:0042651//thylakoid membrane;GO:0044425//membrane part;GO:0044436//thylakoid part;GO:0031984//organelle subcompartment;GO:0043…
25483490	25483490	XM_013612186.1	Known_gene	1	22617601	22620003	NC_016407.2	+	2403	750	0.16	0.39	0.47	0.55	0.39	0.31	0.34	0.416	-0.31007	0.455038	0.563839	NA	NA	NA	XP_013467640.1|1.6e-141|transmembrane protein, putative [Medicago truncatula]	GO:0044425//membrane part;GO:0016020//membrane;GO:0031224//intrinsic component of membrane;GO:0016021//integral component of membrane;
11437107	11437107	XM_003617690.1	Known_gene	1	41497560	41500001	NC_016411.2	-	2442	1152	0	0	0.05	0	0	0	0.016	0	NA	NA	NA	NA	NA	NA	XP_003617738.1|8.9e-216|hypothetical protein MTR_5g094910 [Medicago truncatula]	NA
11438507	11438507	XM_003601554.1	Known_gene	1	37653527	37653932	NC_016409.2	-	406	270	NA	NA	NA	NA	NA	NA	NA	NA	NA	NA	NA	NA	NA	K13448//calcium-binding protein CML+ko04626//Plant-pathogen interaction	XP_003601602.1|2.3e-45|EF-hand pair protein [Medicago truncatula]	GO:0005488//binding;GO:0005509//calcium ion binding;GO:0043167//ion binding;GO:0046872//metal ion binding;GO:0043169//cation binding;
25482016	25482016	XM_013610470.1,XM_013610472.1,XM_013610471.1,XM_013610473.1	Known_gene	4	4575701	4582988	NC_016407.2	+	7288	1616	53.87	54.88	51.7	45.47	42.51	43.66	53.483	43.88	0.282641	1.81464e-17	2.41148e-18	NA	NA	K18740//exonuclease 3'-5' domain-containing protein 1;K18740//exonuclease 3'-5' domain-containing protein 1;K18740//exonuclease 3'-5' domain-containing protein 1;K18740//exonuclease 3'-5' domain-containing protein 1	XP_013465927.1|5.2e-182|3'-5' exonuclease [Medicago truncatula]	GO:0097159//organic cyclic compound binding;GO:0004527//exonuclease activity;GO:0003824//catalytic activity;GO:0016787//hydrolase activity;GO:0008408//3'-5' exonuclease activity;GO:0004518//nuclease activity;GO:0005488//binding;GO:1901363//heterocyclic compound binding;GO:0003723//RNA binding;GO:0016788//hydrolase activity, acting on ester bonds;GO:0003676//nucleic acid binding;
25495402	25495402	XM_013595623.1	Known_gene	1	5429361	5434775	NC_016412.2	+	5415	2910	1.01	1.01	0.98	1.16	1.01	0.78	1	0.983	0.020383	0.624032	0.901598	NA	NA	K22038//volume-regulated anion channel;K08852//serine/threonine-protein kinase/endoribonuclease IRE1 [EC:2.7.11.1 3.1.26.-]+ko04141//Protein processing in endoplasmic reticulum	XP_012568091.1|0.0e+00|PREDICTED: LOW QUALITY PROTEIN: uncharacterized protein LOC101512894 [Cicer arietinum]	GO:0050794//regulation of cellular process;GO:0065007//biological regulation;GO:0051716//cellular response to stimulus;GO:0007154//cell communication;GO:0009987//cellular process;GO:0050896//response to stimulus;GO:0030001//metal ion transport;GO:0050789//regulation of biological process;GO:0007165//signal transduction;GO:0006812//cation transport;GO:0006950//response to stress;GO:0006952//defens…
25484659	25484659	XM_013613554.1	Known_gene	1	36360376	36361021	NC_016407.2	-	646	557	0	0	0.1	0	0	0.09	0.033	0.03	0.192582	0.636951	0.927755	NA	NA	K00965//UDPglucose--hexose-1-phosphate uridylyltransferase [EC:2.7.7.12]+ko00520//Amino sugar and nucleotide sugar metabolism+ko01100//Metabolic pathways+ko00052//Galactose metabolism;K14760//acyl-activating enzyme 14 [EC:6.2.1.26]+ko00130//Ubiquinone and other terpenoid-quinone biosynthesis+ko01100//Metabolic pathways+ko01110//Biosynthesis of secondary metabolites;K10875//DNA repair and recombin…	XP_013469008.1|3.9e-103|hypothetical protein MTR_1g081740 [Medicago truncatula]	GO:0016491//oxidoreductase activity;GO:0003677//DNA binding;GO:0003676//nucleic acid binding;GO:0003824//catalytic activity;GO:1901363//heterocyclic compound binding;GO:0005488//binding;GO:0097159//organic cyclic compound binding;GO:0016620//oxidoreductase activity, acting on the aldehyde or oxo group of donors, NAD or NADP as acceptor;GO:0016903//oxidoreductase activity, acting on the aldehyde o…
11424750	11424750	XM_003593494.1	Known_gene	1	3537102	3544410	NC_016408.2	+	7309	1130	1.17	0.93	0.73	0.6	0.63	0.76	0.943	0.663	0.506731	0.114042	0.0902491	NA	NA	K13082//bifunctional dihydroflavonol 4-reductase/flavanone 4-reductase [EC:1.1.1.219 1.1.1.234]+ko01100//Metabolic pathways+ko01110//Biosynthesis of secondary metabolites+ko00941//Flavonoid biosynthesis;K08695//anthocyanidin reductase [EC:1.3.1.77]+ko01110//Biosynthesis of secondary metabolites+ko00941//Flavonoid biosynthesis	XP_003593542.1|1.1e-197|dihydroflavonol-4-reductase-like protein [Medicago truncatula]	GO:0048037//cofactor binding;GO:0050662//coenzyme binding;GO:0003824//catalytic activity;GO:0005488//binding;
11405248	11405248	XM_003628112.1	Known_gene	1	15648	15857	NW_013657512.1	+	210	210	NA	NA	NA	NA	NA	NA	NA	NA	NA	NA	NA	NA	NA	K10273//F-box and leucine-rich repeat protein 7;K10268//F-box and leucine-rich repeat protein 2/20	XP_003628160.1|1.7e-35|F-box/LRR-like protein, putative [Medicago truncatula]	NA
11439975	11439975	XM_003624259.2	Known_gene	1	31138081	31141862	NC_016413.2	+	3782	3470	3.63	3.96	3.76	4.36	4.02	5.04	3.783	4.473	-0.241526	0.00236318	0.00109818	NA	NA	K17422//large subunit ribosomal protein L41;K00924//kinase [EC:2.7.1.-];K13420//LRR receptor-like serine/threonine-protein kinase FLS2 [EC:2.7.11.1]+ko04016//MAPK signaling pathway - plant+ko04626//Plant-pathogen interaction	XP_003624304.1|0.0e+00|LRR receptor-like kinase family protein [Medicago truncatula]	GO:0016021//integral component of membrane;GO:0016020//membrane;GO:0031224//intrinsic component of membrane;GO:0044425//membrane part;GO:0032559//adenyl ribonucleotide binding;GO:0016773//phosphotransferase activity, alcohol group as acceptor;GO:1901265//nucleoside phosphate binding;GO:0005488//binding;GO:0032553//ribonucleotide binding;GO:0097367//carbohydrate derivative binding;GO:0005524//ATP …
11410826	11410826	XM_003596263.1	Known_gene	1	27683866	27684403	NC_016412.2	+	538	159	8.98	5.14	7.48	9.96	9.34	12.2	7.2	10.5	-0.546448	0.0608994	0.0426154	NA	NA	NA	XP_003596311.1|1.6e-22|hypothetical protein MTR_2g075800 [Medicago truncatula]	NA
11434711	11434711	XM_003616999.2	Known_gene	1	37835122	37839042	NC_016411.2	+	3921	3754	NA	NA	NA	NA	NA	NA	NA	NA	NA	NA	NA	NA	NA	K20718//LRR receptor-like serine/threonine-protein kinase ERECTA [EC:2.7.11.1]+ko04016//MAPK signaling pathway - plant	XP_003617047.1|0.0e+00|leucine-rich receptor-like kinase family protein, putative [Medicago truncatula]	GO:0044425//membrane part;GO:0016021//integral component of membrane;GO:0031224//intrinsic component of membrane;GO:0016020//membrane;GO:0140096//catalytic activity, acting on a protein;GO:0000166//nucleotide binding;GO:0097159//organic cyclic compound binding;GO:1901265//nucleoside phosphate binding;GO:0003824//catalytic activity;GO:0016772//transferase activity, transferring phosphorus-containi…
11406121	11406121	XM_003629509.2	Known_gene	1	33980940	33981452	NC_016414.2	-	513	513	0	0	0	0	0.12	0	0	0.04	NA	NA	NA	NA	NA	K13899//cystatin-C	XP_003629557.2|1.2e-58|cystatin domain protein [Medicago truncatula]	GO:0030414//peptidase inhibitor activity;GO:0098772//molecular function regulator;GO:0004869//cysteine-type endopeptidase inhibitor activity;GO:0061135//endopeptidase regulator activity;GO:0061134//peptidase regulator activity;GO:0004857//enzyme inhibitor activity;GO:0004866//endopeptidase inhibitor activity;GO:0030234//enzyme regulator activity;
25496909	25496909	XM_013597625.1	Known_gene	1	32605057	32610917	NC_016412.2	-	5861	2405	14.61	13	14.36	13.62	15.22	14.95	13.99	14.596	-0.0628047	0.206121	0.189014	NA	NA	K19476//vacuolar protein sorting-associated protein IST1+ko04144//Endocytosis	XP_013453079.1|0.0e+00|regulator of Vps4 activity in the MVB pathway protein [Medicago truncatula]	GO:0015833//peptide transport;GO:0006810//transport;GO:0033036//macromolecule localization;GO:0045184//establishment of protein localization;GO:0051179//localization;GO:0015031//protein transport;GO:0042886//amide transport;GO:0071705//nitrogen compound transport;GO:0051234//establishment of localization;GO:0008104//protein localization;GO:0071702//organic substance transport;
25492654	25492654	XM_013600832.1,XM_013600831.1	Known_gene	2	25287490	25295994	NC_016410.2	-	8505	4180	6.99	6.86	6.95	6.31	6.44	6.25	6.933	6.333	0.133114	0.0234028	0.0140919	NA	NA	K22531//ATPase family AAA domain-containing protein 2 [EC:3.6.1.-];K22531//ATPase family AAA domain-containing protein 2 [EC:3.6.1.-]	XP_013456285.1|0.0e+00|ATPase family AAA domain protein [Medicago truncatula]	GO:0051173//positive regulation of nitrogen compound metabolic process;GO:0031326//regulation of cellular biosynthetic process;GO:0045935//positive regulation of nucleobase-containing compound metabolic process;GO:0051128//regulation of cellular component organization;GO:0045893//positive regulation of transcription, DNA-templated;GO:0019219//regulation of nucleobase-containing compound metabolic…
25492864	25492864	XM_013601131.1	Known_gene	1	28977138	28981375	NC_016410.2	-	4238	1859	0.15	0.27	0.28	0.18	0.37	0.58	0.233	0.376	-0.696402	0.0871896	0.0652492	NA	NA	K14209//solute carrier family 36 (proton-coupled amino acid transporter);K15015//solute carrier family 32 (vesicular inhibitory amino acid transporter);K19476//vacuolar protein sorting-associated protein IST1+ko04144//Endocytosis	XP_013456585.1|4.5e-294|transmembrane amino acid transporter family protein [Medicago truncatula]	GO:0016020//membrane;GO:0044425//membrane part;GO:0016021//integral component of membrane;GO:0031224//intrinsic component of membrane;
11418462	11418462	XM_003603407.1	Known_gene	1	49768124	49775604	NC_016409.2	+	7481	4383	1.25	1.12	0.9	0.37	0.64	0.44	1.09	0.483	1.16931	4.62661e-13	7.7599e-14	NA	pleiotropic drug resistance 12 (best arabidopsis hit)	K05681//ATP-binding cassette, subfamily G (WHITE), member 2+ko02010//ABC transporters	XP_004501294.1|0.0e+00|PREDICTED: pleiotropic drug resistance protein 1-like [Cicer arietinum]	GO:0051234//establishment of localization;GO:0006810//transport;GO:0051179//localization;GO:0044464//cell part;GO:0005886//plasma membrane;GO:0016020//membrane;GO:0031224//intrinsic component of membrane;GO:0071944//cell periphery;GO:0005623//cell;GO:0016021//integral component of membrane;GO:0044425//membrane part;GO:0022804//active transmembrane transporter activity;GO:0017076//purine nucleotid…
25499478	25499478	XM_013594751.1	Known_gene	1	43123223	43124039	NC_016413.2	-	817	622	0.67	0.28	0.38	0.47	0.51	0.38	0.443	0.453	-0.032973	0.648681	0.95156	NA	NA	K00695//sucrose synthase [EC:2.4.1.13]+ko01100//Metabolic pathways+ko00500//Starch and sucrose metabolism	XP_013450205.1|2.5e-47|sucrose synthase [Medicago truncatula]	GO:0044237//cellular metabolic process;GO:0005985//sucrose metabolic process;GO:0008152//metabolic process;GO:0071704//organic substance metabolic process;GO:0044262//cellular carbohydrate metabolic process;GO:0044238//primary metabolic process;GO:0009311//oligosaccharide metabolic process;GO:0005975//carbohydrate metabolic process;GO:0005984//disaccharide metabolic process;GO:0009987//cellular p…
11412155	11412155	XM_003615832.1	Known_gene	1	31261407	31262670	NC_016411.2	+	1264	1155	NA	NA	NA	NA	NA	NA	NA	NA	NA	NA	NA	NA	NA	K04733//interleukin-1 receptor-associated kinase 4 [EC:2.7.11.1];K01322//prolyl oligopeptidase [EC:3.4.21.26];K06911//uncharacterized protein;K10278//F-box and leucine-rich repeat protein 12;K11843//ubiquitin carboxyl-terminal hydrolase 14 [EC:3.4.19.12]	XP_003615880.1|1.2e-223|cyclin-like F-box protein [Medicago truncatula]	NA
11444158	11444158	XM_003601572.2	Known_gene	1	37752548	37754373	NC_016409.2	-	1826	1718	12.42	12.5	14.06	16.21	14.11	16.05	12.993	15.456	-0.252177	2.83948e-05	9.61985e-06	NA	NA	K11649//SWI/SNF related-matrix-associated actin-dependent regulator of chromatin subfamily C;K21596//calmodulin-binding transcription activator;K04079//molecular chaperone HtpG+ko04141//Protein processing in endoplasmic reticulum+ko04626//Plant-pathogen interaction	XP_003601620.1|1.1e-241|F-box protein interaction domain protein [Medicago truncatula]	NA
11438315	11438315	XM_003621834.2	Known_gene	1	8084951	8090726	NC_016413.2	-	5776	1624	6.33	6.43	7.52	7.67	7.72	7.41	6.76	7.6	-0.170713	0.0558778	0.03845	NA	NA	K11713//geranylgeranyl transferase type-1 subunit beta [EC:2.5.1.59]	XP_003621882.2|1.3e-209|geranylgeranyltransferase type I beta subunit [Medicago truncatula]	GO:0097305//response to alcohol;GO:0008152//metabolic process;GO:1901700//response to oxygen-containing compound;GO:0036211//protein modification process;GO:0009987//cellular process;GO:0010035//response to inorganic substance;GO:0006464//cellular protein modification process;GO:0006950//response to stress;GO:0009414//response to water deprivation;GO:0018342//protein prenylation;GO:0009719//respo…
11408589	11408589	XM_013598139.1,XM_003612328.1	Known_gene	2	9799592	9804585	NC_016411.2	+	4994	3517	3.5	4.11	3.73	1.89	2.27	2.28	3.78	2.146	0.815915	3.12793e-18	4.01123e-19	NA	NA	K05387//glutamate receptor, ionotropic, plant;K05387//glutamate receptor, ionotropic, plant	XP_004512281.1|0.0e+00|PREDICTED: glutamate receptor 3.6-like isoform X1 [Cicer arietinum]	GO:0044425//membrane part;GO:0031224//intrinsic component of membrane;GO:0016020//membrane;GO:0016021//integral component of membrane;GO:0005216//ion channel activity;GO:0015276//ligand-gated ion channel activity;GO:0022838//substrate-specific channel activity;GO:0022835//transmitter-gated channel activity;GO:0004872//receptor activity;GO:0005215//transporter activity;GO:0099600//transmembrane re…
25497140	25497140	XM_013597003.1	Known_gene	1	21628973	21629747	NC_016412.2	+	775	582	0.1	0.1	0.31	0.1	0.21	0.71	0.17	0.34	-1.00473	0.207731	0.190812	NA	NA	K13447//respiratory burst oxidase [EC:1.6.3.- 1.11.1.-]+ko04016//MAPK signaling pathway - plant+ko04626//Plant-pathogen interaction;K19026//spatacsin;K12879//THO complex subunit 2+ko03040//Spliceosome+ko03013//RNA transport;K20299//vacuolar protein sorting-associated protein 53;K20823//N-alpha-acetyltransferase 35, NatC auxiliary subunit	XP_013452457.1|3.4e-107|hypothetical protein MTR_6g461940 [Medicago truncatula]	NA
25483710	25483710	XM_013612413.1	Known_gene	1	25169254	25170569	NC_016407.2	-	1316	1316	16.54	15.56	16.69	16.71	18.55	17.87	16.263	17.71	-0.124109	0.0548061	0.037616	NA	NA	NA	XP_013467867.1|1.3e-149|late embryogenesis abundant protein [Medicago truncatula]	GO:0044425//membrane part;GO:0031224//intrinsic component of membrane;GO:0016020//membrane;GO:0016021//integral component of membrane;
25496560	25496560	XM_013596943.1	Known_gene	1	20107530	20108089	NC_016412.2	-	560	264	0	0	0	0	0	0.25	0	0.083	NA	NA	NA	NA	NA	NA	XP_013452397.1|4.9e-45|hypothetical protein MTR_6g056040 [Medicago truncatula]	GO:0031224//intrinsic component of membrane;GO:0016020//membrane;GO:0016021//integral component of membrane;GO:0044425//membrane part;
25481254	25481254	XM_013586257.1	Known_gene	1	2067	3643	NW_013656948.1	-	1577	1074	NA	NA	NA	NA	NA	NA	NA	NA	NA	NA	NA	NA	NA	K19613//leucine-rich repeat protein SHOC2;K13459//disease resistance protein RPS2+ko04626//Plant-pathogen interaction	XP_013441711.1|1.8e-202|Rpp4C4, putative, partial [Medicago truncatula]	GO:0050896//response to stimulus;GO:0006950//response to stress;GO:0006952//defense response;GO:0032559//adenyl ribonucleotide binding;GO:1901363//heterocyclic compound binding;GO:0017076//purine nucleotide binding;GO:0032553//ribonucleotide binding;GO:0097159//organic cyclic compound binding;GO:0043168//anion binding;GO:0000166//nucleotide binding;GO:0030554//adenyl nucleotide binding;GO:0032555…
25480874	25480874	XM_013586642.1	Known_gene	1	9433	10672	NW_013657231.1	+	1240	186	NA	NA	NA	NA	NA	NA	NA	NA	NA	NA	NA	NA	NA	NA	XP_013442096.1|4.1e-30|hypothetical protein MTR_0318s0010 [Medicago truncatula]	NA
25500939	25500939	XM_013589445.1	Known_gene	1	11876985	11879242	NC_016414.2	-	2258	1005	0	0	0.41	0.07	0.05	0	0.136	0.04	1.75221	0.114208	0.0904265	NA	NA	K15095//(+)-neomenthol dehydrogenase [EC:1.1.1.208]+ko00902//Monoterpenoid biosynthesis+ko01110//Biosynthesis of secondary metabolites	XP_013444899.1|3.7e-165|NAD(P)-binding rossmann-fold protein [Medicago truncatula]	NA
25490670	25490670	XM_013604292.1	Known_gene	1	19294213	19297332	NC_016409.2	-	3120	423	NA	NA	NA	NA	NA	NA	NA	NA	NA	NA	NA	NA	NA	NA	XP_013459746.1|3.9e-76|hypothetical protein MTR_3g452690 [Medicago truncatula]	GO:0016020//membrane;GO:0031224//intrinsic component of membrane;GO:0016021//integral component of membrane;GO:0044425//membrane part;
11441994	11441994	XM_003597629.1	Known_gene	1	43406861	43407985	NC_016408.2	-	1125	453	NA	NA	NA	NA	NA	NA	NA	NA	NA	NA	NA	NA	NA	K14490//histidine-containing phosphotransfer peotein+ko04075//Plant hormone signal transduction	XP_003597677.1|3.1e-79|histidine phosphotransfer protein [Medicago truncatula]	GO:0051716//cellular response to stimulus;GO:0007154//cell communication;GO:0000160//phosphorelay signal transduction system;GO:0009987//cellular process;GO:0065007//biological regulation;GO:0007165//signal transduction;GO:0050794//regulation of cellular process;GO:0023052//signaling;GO:0050789//regulation of biological process;GO:0035556//intracellular signal transduction;GO:0050896//response to…
11432289	11432289	XM_013599757.1,XM_003605319.2	Known_gene	2	10367508	10370995	NC_016410.2	-	3488	1110	3	3.27	2.81	1.93	0.83	1.97	3.026	1.576	0.932906	9.91148e-07	2.79849e-07	NA	NA	NA	XP_003605367.1|2.2e-94|cytoplasmic membrane protein [Medicago truncatula]	GO:0016020//membrane;GO:0016021//integral component of membrane;GO:0031224//intrinsic component of membrane;GO:0044425//membrane part;
25490875	25490875	XM_013604782.1	Known_gene	1	25634340	25634792	NC_016409.2	+	453	453	0.13	0.4	0.13	0.28	0.15	0.13	0.22	0.186	0.228393	0.580303	0.810579	NA	NA	K11108//RNA 3'-terminal phosphate cyclase-like protein+ko03008//Ribosome biogenesis in eukaryotes	XP_013460236.1|1.3e-80|hypothetical protein MTR_3g463880 [Medicago truncatula]	GO:0035639//purine ribonucleoside triphosphate binding;GO:0005488//binding;GO:0016773//phosphotransferase activity, alcohol group as acceptor;GO:0016301//kinase activity;GO:1901265//nucleoside phosphate binding;GO:0008144//drug binding;GO:0043168//anion binding;GO:0140096//catalytic activity, acting on a protein;GO:0017076//purine nucleotide binding;GO:0030554//adenyl nucleotide binding;GO:000016…
11424150	11424150	XM_003592102.2,XM_013614171.1	Known_gene	2	44803559	44806579	NC_016407.2	+	3021	1536	9.03	10.82	10.37	10.18	10.67	12.02	10.073	10.956	-0.12411	0.109506	0.0853559	NA	NA	K13172//serine/arginine repetitive matrix protein 2;K13172//serine/arginine repetitive matrix protein 2	XP_003592150.1|1.0e-211|hypothetical protein MTR_1g099270 [Medicago truncatula]	GO:0043167//ion binding;GO:0046872//metal ion binding;GO:0005488//binding;GO:0043169//cation binding;
25495550	25495550	XM_013595773.1	Known_gene	1	6504286	6506900	NC_016412.2	-	2615	2615	11.8	11.53	12.17	16.22	16.62	15.69	11.833	16.176	-0.452297	2.37158e-21	2.68166e-22	NA	NA	K01180//endo-1,3(4)-beta-glucanase [EC:3.2.1.6]	XP_013451227.1|0.0e+00|glycoside hydrolase family 81 protein [Medicago truncatula]	GO:0016798//hydrolase activity, acting on glycosyl bonds;GO:0016787//hydrolase activity;GO:0004553//hydrolase activity, hydrolyzing O-glycosyl compounds;GO:0052736//beta-glucanase activity;GO:0052861//glucan endo-1,3-beta-glucanase activity, C-3 substituted reducing group;GO:0003824//catalytic activity;
25480047	25480047	XM_013587510.1	Known_gene	1	19205	19867	NW_013657494.1	-	663	600	NA	NA	NA	NA	NA	NA	NA	NA	NA	NA	NA	NA	NA	NA	XP_013442964.1|1.2e-118|hypothetical protein MTR_0055s0060 [Medicago truncatula]	NA
11438455	11438455	XM_003630534.2	Known_gene	1	40241178	40246683	NC_016414.2	+	5506	3482	55.21	56.62	56.76	56.72	57.27	55.99	56.196	56.66	-0.013255	0.427682	0.506373	NA	NA	K03696//ATP-dependent Clp protease ATP-binding subunit ClpC+ko01100//Metabolic pathways	XP_013461759.1|0.0e+00|ATP-dependent Clp protease ATP-binding subunit [Medicago truncatula]	GO:0006807//nitrogen compound metabolic process;GO:0071704//organic substance metabolic process;GO:0043170//macromolecule metabolic process;GO:0019538//protein metabolic process;GO:0044238//primary metabolic process;GO:1901564//organonitrogen compound metabolic process;GO:0008152//metabolic process;GO:1901265//nucleoside phosphate binding;GO:1901363//heterocyclic compound binding;GO:0032553//ribo…
11423510	11423510	XM_003617704.1	Known_gene	1	41546337	41548565	NC_016411.2	-	2229	1695	0.03	0	0	0.03	0	0.03	0.01	0.02	-1.01051	0.453721	0.555866	NA	NA	K18626//trichohyalin;K06674//structural maintenance of chromosome 2;K11498//centromeric protein E	XP_003617752.1|0.0e+00|hypothetical protein MTR_5g095050 [Medicago truncatula]	NA
11413951	11413951	XM_003618892.1	Known_gene	1	9182173	9185321	NC_016412.2	-	3149	306	0.2	0	0	0	0	0	0.066	0	NA	NA	NA	NA	NA	K17278//membrane-associated progesterone receptor component	XP_003618940.1|1.6e-50|hypothetical protein MTR_6g027130 [Medicago truncatula]	GO:0016021//integral component of membrane;GO:0016020//membrane;GO:0031224//intrinsic component of membrane;GO:0044425//membrane part;
25492692	25492692	XM_013600884.1	Known_gene	1	25802034	25802774	NC_016410.2	+	741	741	0.1	0.16	0	0.16	0.08	0.16	0.086	0.133	-0.636444	0.442223	0.531431	NA	NA	K03283//heat shock 70kDa protein 1/2/6/8+ko03040//Spliceosome+ko04144//Endocytosis+ko04141//Protein processing in endoplasmic reticulum	XP_013456338.1|3.2e-150|cysteine/histidine-rich C1 domain protein [Medicago truncatula]	GO:0050789//regulation of biological process;GO:0050896//response to stimulus;GO:0050794//regulation of cellular process;GO:0065007//biological regulation;GO:0007165//signal transduction;GO:0051716//cellular response to stimulus;GO:0035556//intracellular signal transduction;GO:0023052//signaling;GO:0007154//cell communication;GO:0009987//cellular process;GO:0005622//intracellular;GO:0005623//cell…
25488925	25488925	XM_013604083.1	Known_gene	1	15680143	15681256	NC_016409.2	+	1114	186	NA	NA	NA	NA	NA	NA	NA	NA	NA	NA	NA	NA	NA	NA	XP_013459537.1|1.7e-28|hypothetical protein MTR_3g047165 [Medicago truncatula]	NA
11430363	11430363	XM_003593373.2	Known_gene	1	2723023	2726806	NC_016408.2	-	3784	2526	0.02	0	0	0	0.04	0	0.006	0.013	-0.996011	0.455038	0.562532	NA	NA	K04733//interleukin-1 receptor-associated kinase 4 [EC:2.7.11.1]	XP_003593421.2|0.0e+00|G-type lectin S-receptor-like Serine/Threonine-kinase [Medicago truncatula]	GO:0044706//multi-multicellular organism process;GO:0048544//recognition of pollen;GO:0000003//reproduction;GO:0009875//pollen-pistil interaction;GO:0009856//pollination;GO:0022414//reproductive process;GO:0007154//cell communication;GO:0009987//cellular process;GO:0032501//multicellular organismal process;GO:0008037//cell recognition;GO:0051704//multi-organism process;GO:0044425//membrane part;G…
25481104	25481104	XM_013586406.1	Known_gene	1	2962	4442	NW_013657085.1	+	1481	354	NA	NA	NA	NA	NA	NA	NA	NA	NA	NA	NA	NA	NA	NA	XP_013441860.1|3.1e-58|hypothetical protein MTR_0464s0010 [Medicago truncatula]	NA
11442835	11442835	XM_013602614.1,XM_003609161.2	Known_gene	2	46508373	46512527	NC_016410.2	-	4155	2167	9.59	10.39	9.29	8.48	9.43	8.67	9.756	8.86	0.118118	0.0814747	0.0601751	NA	NA	K11093//U1 small nuclear ribonucleoprotein 70kDa+ko03040//Spliceosome;K11093//U1 small nuclear ribonucleoprotein 70kDa+ko03040//Spliceosome	XP_003609209.2|0.0e+00|RNA recognition motif [Medicago truncatula]	GO:0003676//nucleic acid binding;GO:0016772//transferase activity, transferring phosphorus-containing groups;GO:0016740//transferase activity;GO:0003723//RNA binding;GO:0005488//binding;GO:1901363//heterocyclic compound binding;GO:0003824//catalytic activity;GO:0097159//organic cyclic compound binding;GO:0016301//kinase activity;
11414771	11414771	XM_003613871.2	Known_gene	1	18733451	18739659	NC_016411.2	-	6209	901	19.16	22.01	21.29	19.01	17.75	20.46	20.82	19.073	0.124916	0.0839547	0.0623199	NA	NA	K15151//mediator of RNA polymerase II transcription subunit 10	XP_003613919.2|1.0e-78|prefoldin chaperone subunit family protein [Medicago truncatula]	GO:0009987//cellular process;GO:0006457//protein folding;GO:0043234//protein complex;GO:0043226//organelle;GO:0032991//macromolecular complex;GO:0005622//intracellular;GO:0016272//prefoldin complex;GO:0043229//intracellular organelle;GO:0043227//membrane-bounded organelle;GO:0043231//intracellular membrane-bounded organelle;GO:0005634//nucleus;GO:0005623//cell;GO:0044464//cell part;GO:0044424//in…
11443511	11443511	XM_003599880.2	Known_gene	1	18316696	18318210	NC_016409.2	-	1515	1515	3.35	3.23	3.17	1.48	1.82	1.84	3.25	1.713	0.920267	2.91366e-09	6.40574e-10	NA	NA	K13065//shikimate O-hydroxycinnamoyltransferase [EC:2.3.1.133]+ko01100//Metabolic pathways+ko01110//Biosynthesis of secondary metabolites+ko00940//Phenylpropanoid biosynthesis+ko00941//Flavonoid biosynthesis+ko00945//Stilbenoid, diarylheptanoid and gingerol biosynthesis	XP_003599928.1|1.5e-266|spermidine hydroxycinnamoyl transferase [Medicago truncatula]	GO:0003824//catalytic activity;GO:0016746//transferase activity, transferring acyl groups;GO:0016740//transferase activity;GO:0016747//transferase activity, transferring acyl groups other than amino-acyl groups;
11422536	11422536	XM_003618702.2	Known_gene	1	7084584	7088542	NC_016412.2	+	3959	1501	0.19	0.32	0.55	0.57	0.07	0.2	0.353	0.28	0.322623	0.381034	0.431382	NA	NA	K01054//acylglycerol lipase [EC:3.1.1.23]+ko01100//Metabolic pathways+ko00561//Glycerolipid metabolism	XP_004516669.1|1.1e-168|PREDICTED: caffeoylshikimate esterase-like [Cicer arietinum]	GO:0006629//lipid metabolic process;GO:0071704//organic substance metabolic process;GO:0008152//metabolic process;GO:0044238//primary metabolic process;GO:0016020//membrane;GO:0016298//lipase activity;GO:0003824//catalytic activity;GO:0016787//hydrolase activity;GO:0016788//hydrolase activity, acting on ester bonds;
11422309	11422309	XM_003595623.1	Known_gene	1	24339684	24340370	NC_016408.2	-	687	540	NA	NA	NA	NA	NA	NA	NA	NA	NA	NA	NA	NA	NA	NA	XP_003595671.1|3.9e-97|viral movement protein [Medicago truncatula]	NA
25502367	25502367	XM_013589749.1	Known_gene	1	17109409	17110112	NC_016414.2	+	704	363	0	0.17	0	0	0	0	0.056	0	NA	NA	NA	NA	NA	K04079//molecular chaperone HtpG+ko04141//Protein processing in endoplasmic reticulum+ko04626//Plant-pathogen interaction	XP_013445203.1|7.0e-66|hypothetical protein MTR_8g445150 [Medicago truncatula]	NA
25494593	25494593	XM_013598219.1	Known_gene	1	12566100	12567241	NC_016411.2	-	1142	1142	0.55	0.65	0.66	0.3	0.15	0.45	0.62	0.3	1.02902	0.0179312	0.0104028	NA	NA	NA	XP_013453673.1|1.5e-50|hypothetical protein MTR_5g029875 [Medicago truncatula]	GO:0044425//membrane part;GO:0016020//membrane;GO:0031224//intrinsic component of membrane;GO:0016021//integral component of membrane;
11411661	11411661	XM_003598618.2	Known_gene	1	5292058	5293262	NC_016409.2	-	1205	441	3.02	3.15	3.45	2.77	3.18	3.17	3.206	3.04	0.0743787	0.558027	0.763755	NA	NA	K13146//integrator complex subunit 9	XP_003598666.2|1.3e-79|hypothetical protein MTR_3g019030 [Medicago truncatula]	GO:0043170//macromolecule metabolic process;GO:0046483//heterocycle metabolic process;GO:0006396//RNA processing;GO:0016073//snRNA metabolic process;GO:0009987//cellular process;GO:0016070//RNA metabolic process;GO:0006139//nucleobase-containing compound metabolic process;GO:0044238//primary metabolic process;GO:0090304//nucleic acid metabolic process;GO:0044260//cellular macromolecule metabolic …
11405562	11405562	XM_003599735.2	Known_gene	1	15451906	15454583	NC_016409.2	+	2678	1102	NA	NA	NA	NA	NA	NA	NA	NA	NA	NA	NA	NA	NA	K07466//replication factor A1+ko03420//Nucleotide excision repair+ko03030//DNA replication+ko03440//Homologous recombination+ko03430//Mismatch repair	XP_003599783.2|6.0e-137|hypothetical protein MTR_3g046650 [Medicago truncatula]	NA
11441495	11441495	XM_003625410.1	Known_gene	1	39843058	39843645	NC_016413.2	-	588	375	0.16	0.49	0.16	0	0	0	0.27	0	3.31142	0.0592085	0.0412658	NA	NA	NA	XP_003625458.1|5.0e-67|transmembrane protein, putative [Medicago truncatula]	GO:0016021//integral component of membrane;GO:0044425//membrane part;GO:0016020//membrane;GO:0031224//intrinsic component of membrane;
25479633	25479633	XM_013587938.1	Known_gene	1	23382823	23383068	NC_016411.2	+	246	144	867.59	855.94	808.79	760.5	785.8	816.11	844.106	787.47	0.0988067	0.00193857	0.000882169	NA	NA	NA	XP_013443392.1|3.5e-21|MtN27 family [Medicago truncatula]	GO:0009878//nodule morphogenesis;GO:0044419//interspecies interaction between organisms;GO:0051704//multi-organism process;GO:0009653//anatomical structure morphogenesis;GO:0048856//anatomical structure development;GO:0032502//developmental process;GO:0009877//nodulation;GO:0044111//development involved in symbiotic interaction;GO:0044403//symbiosis, encompassing mutualism through parasitism;GO:0…
11427597	11427597	XM_003624392.2,XM_013593995.1,XM_013593996.1,XM_013593997.1	Known_gene	4	31995947	32004000	NC_016413.2	-	8054	2805	20.9	20.38	21.04	20.31	20.76	18.24	20.773	19.77	0.0772839	0.0738967	0.0536121	NA	NA	NA	XP_003624440.1|0.0e+00|hydroxyproline-rich glycoprotein family protein [Medicago truncatula]	NA
11444334	11444334	XM_003594845.2	Known_gene	1	15235094	15235845	NC_016408.2	+	752	752	187.72	180.71	175.06	124.79	127.17	128.86	181.163	126.94	0.51174	2.20215e-80	7.32943e-82	NA	NA	K02901//large subunit ribosomal protein L27e+ko03010//Ribosome	XP_003594893.2|2.5e-70|60S ribosomal protein L27-1 [Medicago truncatula]	GO:0009058//biosynthetic process;GO:0009987//cellular process;GO:0044267//cellular protein metabolic process;GO:0043170//macromolecule metabolic process;GO:0034641//cellular nitrogen compound metabolic process;GO:0044249//cellular biosynthetic process;GO:0044238//primary metabolic process;GO:0034645//cellular macromolecule biosynthetic process;GO:0006807//nitrogen compound metabolic process;GO:00…
11438223	11438223	XM_003609856.1	Known_gene	1	51303129	51303625	NC_016410.2	-	497	303	NA	NA	NA	NA	NA	NA	NA	NA	NA	NA	NA	NA	NA	NA	XP_003609904.1|3.0e-54|hypothetical protein MTR_4g124240 [Medicago truncatula]	GO:1901363//heterocyclic compound binding;GO:0003676//nucleic acid binding;GO:0097159//organic cyclic compound binding;GO:0005488//binding;
11427298	11427298	XM_003588836.2	Known_gene	1	3012996	3013196	NC_016407.2	-	201	201	1.55	3.39	1.17	1.82	2.09	1.02	2.036	1.643	0.308629	0.448491	0.542679	NA	NA	NA	XP_003588884.2|1.3e-32|hypothetical protein MTR_1g014310 [Medicago truncatula]	NA
25500158	25500158	XM_013588499.1	Known_gene	1	2139150	2140586	NC_016414.2	-	1437	1407	NA	NA	NA	NA	NA	NA	NA	NA	NA	NA	NA	NA	NA	NA	XP_013443953.1|1.8e-274|hypothetical protein MTR_8g009322 [Medicago truncatula]	NA
25488376	25488376	XM_013608588.1,XM_013608589.1	Known_gene	2	25088304	25093407	NC_016408.2	+	5104	2261	9.16	8.37	8.93	6.45	7.04	6.95	8.82	6.813	0.394081	2.08238e-08	4.94638e-09	NA	NA	K20720//reticulon-4;K20720//reticulon-4	XP_013464043.1|5.8e-279|reticulon-like protein B2 [Medicago truncatula]	GO:0043231//intracellular membrane-bounded organelle;GO:0043227//membrane-bounded organelle;GO:0098827//endoplasmic reticulum subcompartment;GO:0043226//organelle;GO:0044446//intracellular organelle part;GO:0044424//intracellular part;GO:0044432//endoplasmic reticulum part;GO:0005622//intracellular;GO:0043229//intracellular organelle;GO:0031984//organelle subcompartment;GO:0044464//cell part;GO:0…
11406478	11406478	XM_003606467.2,XM_013600591.1,XM_013600592.1,XM_013600590.1	Known_gene	4	22613977	22618175	NC_016410.2	-	4199	3041	5.8	6.25	6.02	5.24	5.33	5.21	6.023	5.26	0.188665	0.0236958	0.0143005	AP2-EREBP	NA	K09284//AP2-like factor, euAP2 lineage;K09284//AP2-like factor, euAP2 lineage;K09284//AP2-like factor, euAP2 lineage;K09284//AP2-like factor, euAP2 lineage	XP_013456044.1|2.4e-276|AP2-like ethylene-responsive transcription factor [Medicago truncatula]	GO:0018130//heterocycle biosynthetic process;GO:0044238//primary metabolic process;GO:1901362//organic cyclic compound biosynthetic process;GO:0090304//nucleic acid metabolic process;GO:0006139//nucleobase-containing compound metabolic process;GO:0032774//RNA biosynthetic process;GO:0016070//RNA metabolic process;GO:0034654//nucleobase-containing compound biosynthetic process;GO:1901360//organic …
11424776	11424776	XM_003604320.1	Known_gene	1	2208923	2210222	NC_016410.2	-	1300	453	1.02	1.48	1.41	2.67	2.16	2.08	1.303	2.303	-0.821093	0.0205142	0.01212	NA	NA	K03106//signal recognition particle subunit SRP54 [EC:3.6.5.4]+ko03060//Protein export	XP_003604368.1|1.3e-80|signal recognition particle 54 kDa protein, putative [Medicago truncatula]	GO:0070972//protein localization to endoplasmic reticulum;GO:0045047//protein targeting to ER;GO:0034613//cellular protein localization;GO:0042886//amide transport;GO:0072657//protein localization to membrane;GO:0051234//establishment of localization;GO:0008104//protein localization;GO:0015031//protein transport;GO:0051649//establishment of localization in cell;GO:0006605//protein targeting;GO:00…
11428056	11428056	XM_003589289.2	Known_gene	1	7319364	7320003	NC_016407.2	-	640	438	NA	NA	NA	NA	NA	NA	NA	NA	NA	NA	NA	NA	NA	K11423//histone-lysine N-methyltransferase SETD2 [EC:2.1.1.43]+ko00310//Lysine degradation	XP_003589337.2|1.3e-79|hypothetical protein MTR_1g023090 [Medicago truncatula]	GO:0060255//regulation of macromolecule metabolic process;GO:0051252//regulation of RNA metabolic process;GO:1903506//regulation of nucleic acid-templated transcription;GO:0051171//regulation of nitrogen compound metabolic process;GO:0010468//regulation of gene expression;GO:0050794//regulation of cellular process;GO:0031323//regulation of cellular metabolic process;GO:0009889//regulation of bios…
11407456	11407456	XM_003608813.2	Known_gene	1	42931644	42935374	NC_016410.2	+	3731	2018	108.43	106.73	106.59	74.58	79.34	78.76	107.25	77.56	0.466163	8.93361e-111	2.06449e-112	NA	NA	K14564//nucleolar protein 56+ko03008//Ribosome biogenesis in eukaryotes	XP_012567414.1|5.8e-263|PREDICTED: nucleolar protein 56 [Cicer arietinum]	GO:0006807//nitrogen compound metabolic process;GO:0044260//cellular macromolecule metabolic process;GO:0006396//RNA processing;GO:0016070//RNA metabolic process;GO:0009987//cellular process;GO:0009451//RNA modification;GO:0071840//cellular component organization or biogenesis;GO:0016072//rRNA metabolic process;GO:0034660//ncRNA metabolic process;GO:0006725//cellular aromatic compound metabolic p…
11442998	11442998	XM_003622773.1	Known_gene	1	18641895	18645042	NC_016413.2	-	3148	2466	NA	NA	NA	NA	NA	NA	NA	NA	NA	NA	NA	NA	NA	NA	XP_003622821.1|0.0e+00|cation/H+ exchanger 3 [Medicago truncatula]	GO:0031224//intrinsic component of membrane;GO:0044425//membrane part;GO:0016021//integral component of membrane;GO:0016020//membrane;GO:0022890//inorganic cation transmembrane transporter activity;GO:0015318//inorganic molecular entity transmembrane transporter activity;GO:0015075//ion transmembrane transporter activity;GO:0022804//active transmembrane transporter activity;GO:0015078//hydrogen i…
25481347	25481347	XM_013586167.1	Known_gene	1	4886	7647	NW_013656851.1	-	2762	861	29.75	29.07	31.45	22.72	24.95	24.3	30.09	23.99	0.325085	1.46867e-07	3.78531e-08	NA	NA	K02917//large subunit ribosomal protein L35Ae+ko03010//Ribosome	XP_013441621.1|3.9e-59|60S ribosomal protein L35a-3 [Medicago truncatula]	GO:0009987//cellular process;GO:0044260//cellular macromolecule metabolic process;GO:0043603//cellular amide metabolic process;GO:0019538//protein metabolic process;GO:0008152//metabolic process;GO:0034641//cellular nitrogen compound metabolic process;GO:0044271//cellular nitrogen compound biosynthetic process;GO:0043604//amide biosynthetic process;GO:1901564//organonitrogen compound metabolic pr…
11424307	11424307	XM_003626703.1	Known_gene	1	1858140	1858310	NC_016414.2	-	171	171	NA	NA	NA	NA	NA	NA	NA	NA	NA	NA	NA	NA	NA	NA	XP_003626751.1|1.2e-23|hypothetical protein MTR_8g008690 [Medicago truncatula]	NA
11412713	11412713	XM_003598748.2	Known_gene	1	6112918	6113304	NC_016409.2	+	387	288	107	98.98	97.51	175.05	164.78	166.33	101.163	168.72	-0.739139	4.15395e-51	2.18554e-52	NA	NA	NA	XP_003598796.1|1.7e-35|Nodule Cysteine-Rich (NCR) secreted peptide [Medicago truncatula]	GO:0009878//nodule morphogenesis;GO:0032502//developmental process;GO:0009653//anatomical structure morphogenesis;GO:0044403//symbiosis, encompassing mutualism through parasitism;GO:0009877//nodulation;GO:0051704//multi-organism process;GO:0044111//development involved in symbiotic interaction;GO:0048856//anatomical structure development;GO:0044419//interspecies interaction between organisms;GO:0…
11434674	11434674	XM_003605251.1	Known_gene	1	9738483	9738866	NC_016410.2	+	384	384	NA	NA	NA	NA	NA	NA	NA	NA	NA	NA	NA	NA	NA	K15382//solute carrier family 50 (sugar transporter)	XP_003605299.1|9.3e-69|GRF zinc finger protein [Medicago truncatula]	GO:0031224//intrinsic component of membrane;GO:0016020//membrane;GO:0016021//integral component of membrane;GO:0044425//membrane part;GO:0046914//transition metal ion binding;GO:0005488//binding;GO:0008270//zinc ion binding;GO:0043167//ion binding;GO:0043169//cation binding;GO:0046872//metal ion binding;
25481945	25481945	XM_013610367.1	Known_gene	1	2798487	2801061	NC_016407.2	+	2575	999	0	0.31	0	0	0.24	0	0.103	0.08	0.359858	0.528729	0.703344	NA	NA	NA	XP_013465821.1|3.4e-187|aberrant root formation protein [Medicago truncatula]	NA
11431550	11431550	XM_003617634.2	Known_gene	1	41186098	41197987	NC_016411.2	-	11890	1055	15.33	12.58	12.68	13.36	12.92	14.13	13.53	13.47	0.00509068	0.645901	0.945893	NA	NA	K17292//tubulin-specific chaperone A	XP_003617682.2|2.4e-151|tubulin folding cofactor A [Medicago truncatula]	GO:0043933//macromolecular complex subunit organization;GO:0043623//cellular protein complex assembly;GO:0007021//tubulin complex assembly;GO:0006461//protein complex assembly;GO:0071840//cellular component organization or biogenesis;GO:0009987//cellular process;GO:0006457//protein folding;GO:0065003//macromolecular complex assembly;GO:0016043//cellular component organization;GO:0022607//cellular…
11412088	11412088	XM_003594270.1	Known_gene	1	9927709	9933630	NC_016408.2	-	5922	264	0	0	0	0.25	0.25	0	0	0.166	NA	NA	NA	NA	NA	NA	XP_003594318.1|4.6e-43|hypothetical protein MTR_2g027210 [Medicago truncatula]	NA
25484508	25484508	XM_013613353.1	Known_gene	1	34365710	34368004	NC_016407.2	+	2295	1341	7.49	9.06	6.97	13.33	14.93	13.12	7.84	13.793	-0.816371	3.25158e-26	3.09229e-27	NA	NA	K00430//peroxidase [EC:1.11.1.7]+ko01100//Metabolic pathways+ko01110//Biosynthesis of secondary metabolites+ko00940//Phenylpropanoid biosynthesis	XP_013468807.1|4.5e-187|peroxidase family protein [Medicago truncatula]	GO:0072593//reactive oxygen species metabolic process;GO:0050896//response to stimulus;GO:0051187//cofactor catabolic process;GO:0006979//response to oxidative stress;GO:0009987//cellular process;GO:0044248//cellular catabolic process;GO:0044237//cellular metabolic process;GO:0008152//metabolic process;GO:0042743//hydrogen peroxide metabolic process;GO:0017144//drug metabolic process;GO:0009056//…
25487838	25487838	XM_013609878.1	Known_gene	1	40627563	40628355	NC_016408.2	-	793	793	0	0	0	0.07	0.15	0.07	0	0.096	NA	NA	NA	NA	NA	K04733//interleukin-1 receptor-associated kinase 4 [EC:2.7.11.1]	XP_013465332.1|2.1e-131|Ripening related protein family [Medicago truncatula]	NA
25500103	25500103	XM_013588431.1	Known_gene	1	1457845	1459524	NC_016414.2	+	1680	679	0.53	0.7	0.66	0.58	0	0.37	0.63	0.316	0.988168	0.0778993	0.0570558	NA	NA	K19825//2-alkenal reductase (NADP+) [EC:1.3.1.102];K08070//2-alkenal reductase [EC:1.3.1.74]	XP_013443885.1|1.7e-126|NADP-dependent alkenal double bond reductase P2, partial [Medicago truncatula]	GO:0055114//oxidation-reduction process;GO:0008152//metabolic process;GO:0016020//membrane;GO:0031224//intrinsic component of membrane;GO:0044425//membrane part;GO:0016021//integral component of membrane;GO:0016757//transferase activity, transferring glycosyl groups;GO:0016740//transferase activity;GO:0003824//catalytic activity;GO:0016491//oxidoreductase activity;GO:0016758//transferase activity…
11414209	11414209	XM_003604418.2	Known_gene	1	3398580	3402340	NC_016410.2	+	3761	2146	0.03	0.03	0	0.05	0.06	0.03	0.02	0.046	-1.23015	0.266825	0.263889	NA	NA	K02725//20S proteasome subunit alpha 6 [EC:3.4.25.1]+ko03050//Proteasome	XP_003604466.2|0.0e+00|20S proteasome subunit alpha type 1 [Medicago truncatula]	GO:0044267//cellular protein metabolic process;GO:1901575//organic substance catabolic process;GO:0009987//cellular process;GO:0044248//cellular catabolic process;GO:0044257//cellular protein catabolic process;GO:0009056//catabolic process;GO:0043632//modification-dependent macromolecule catabolic process;GO:1901564//organonitrogen compound metabolic process;GO:0008152//metabolic process;GO:00442…
25497095	25497095	XM_013596843.1	Known_gene	1	18591903	18593024	NC_016412.2	-	1122	827	95.81	97.35	103.43	138.5	142.69	146.41	98.863	142.533	-0.529374	1.90003e-74	6.78414e-76	NA	NA	NA	XP_013452297.1|1.2e-28|Nodule Cysteine-Rich (NCR) secreted peptide [Medicago truncatula]	GO:0044419//interspecies interaction between organisms;GO:0044403//symbiosis, encompassing mutualism through parasitism;GO:0044111//development involved in symbiotic interaction;GO:0048856//anatomical structure development;GO:0051704//multi-organism process;GO:0032502//developmental process;GO:0009878//nodule morphogenesis;GO:0009877//nodulation;GO:0009653//anatomical structure morphogenesis;GO:0…
11415624	11415624	XM_003599777.1	Known_gene	1	15836470	15837441	NC_016409.2	-	972	972	NA	NA	NA	NA	NA	NA	NA	NA	NA	NA	NA	NA	NA	K02878//large subunit ribosomal protein L16+ko03010//Ribosome;K01183//chitinase [EC:3.2.1.14]+ko00520//Amino sugar and nucleotide sugar metabolism+ko01100//Metabolic pathways	XP_003599825.1|4.4e-184|hypothetical protein MTR_3g047490 [Medicago truncatula]	NA
11425352	11425352	XM_003611538.2	Known_gene	1	5404119	5404873	NC_016411.2	+	755	755	223.16	228.1	218.37	166.64	177.46	167.29	223.21	170.463	0.387612	8.44438e-60	3.80876e-61	NA	NA	K02898//large subunit ribosomal protein L26e+ko03010//Ribosome	XP_003611586.2|2.6e-75|60S ribosomal protein L26-1 [Medicago truncatula]	GO:0044260//cellular macromolecule metabolic process;GO:0034645//cellular macromolecule biosynthetic process;GO:0044271//cellular nitrogen compound biosynthetic process;GO:0044237//cellular metabolic process;GO:1901576//organic substance biosynthetic process;GO:0043170//macromolecule metabolic process;GO:0006807//nitrogen compound metabolic process;GO:0008152//metabolic process;GO:0071704//organi…
11405301	11405301	XM_003628320.2	Known_gene	1	24368676	24370555	NC_016414.2	-	1880	832	0.14	0.21	0.21	0.21	0.49	0.42	0.186	0.373	-1.01051	0.119836	0.0957286	NA	NA	NA	XP_003628368.2|4.9e-131|hypothetical protein MTR_8g055950 [Medicago truncatula]	NA
25482416	25482416	XM_013610968.1	Known_gene	1	10032446	10032989	NC_016407.2	-	544	396	NA	NA	NA	NA	NA	NA	NA	NA	NA	NA	NA	NA	NA	K03549//KUP system potassium uptake protein	XP_013466422.1|2.3e-70|potassium transporter-like protein [Medicago truncatula]	GO:0016021//integral component of membrane;GO:0044425//membrane part;GO:0016020//membrane;GO:0031224//intrinsic component of membrane;GO:0005215//transporter activity;GO:0046873//metal ion transmembrane transporter activity;GO:0022890//inorganic cation transmembrane transporter activity;GO:0015318//inorganic molecular entity transmembrane transporter activity;GO:0015075//ion transmembrane transpo…
11419066	11419066	XM_003596966.1	Known_gene	1	37394711	37395271	NC_016408.2	-	561	561	NA	NA	NA	NA	NA	NA	NA	NA	NA	NA	NA	NA	NA	NA	XP_003597014.1|2.7e-101|late embryogenesis abundant hydroxyproline-rich glycoprotein [Medicago truncatula]	GO:0031224//intrinsic component of membrane;GO:0016020//membrane;GO:0016021//integral component of membrane;GO:0044425//membrane part;
25484748	25484748	XM_013613714.1	Known_gene	1	38955403	38955615	NC_016407.2	-	213	213	0.63	1.26	0.32	0	0	0	0.736	0	3.79684	0.0186894	0.010916	NA	NA	NA	XP_013469168.1|1.3e-32|hypothetical protein MTR_1g087015 [Medicago truncatula]	NA
11433465	11433465	XM_003625755.2	Known_gene	1	42308114	42309561	NC_016413.2	+	1448	589	0	0.2	0.1	0.2	0.41	0.1	0.1	0.236	-1.2329	0.212159	0.195808	NA	NA	NA	XP_003625803.1|1.2e-35|hypothetical protein MTR_7g104410 [Medicago truncatula]	NA
25493723	25493723	XM_013602302.1	Known_gene	1	43526432	43526871	NC_016410.2	+	440	272	NA	NA	NA	NA	NA	NA	NA	NA	NA	NA	NA	NA	NA	K07870//mitochondrial Rho GTPase 1 [EC:3.6.5.-]	XP_013457756.1|9.9e-50|EF hand associated protein [Medicago truncatula]	GO:0016043//cellular component organization;GO:0006996//organelle organization;GO:0071840//cellular component organization or biogenesis;GO:0009987//cellular process;GO:0007005//mitochondrion organization;GO:0043229//intracellular organelle;GO:0044446//intracellular organelle part;GO:0031224//intrinsic component of membrane;GO:0016020//membrane;GO:0005739//mitochondrion;GO:0005737//cytoplasm;GO:0…
25488844	25488844	XM_013603997.1	Known_gene	1	14150000	14150812	NC_016409.2	+	813	813	NA	NA	NA	NA	NA	NA	NA	NA	NA	NA	NA	NA	NA	K03124//transcription initiation factor TFIIB+ko03022//Basal transcription factors	XP_013459451.1|7.1e-151|transcription initiation factor IIB [Medicago truncatula]	GO:2000112//regulation of cellular macromolecule biosynthetic process;GO:0044237//cellular metabolic process;GO:0051252//regulation of RNA metabolic process;GO:0022607//cellular component assembly;GO:0009987//cellular process;GO:0050794//regulation of cellular process;GO:0019219//regulation of nucleobase-containing compound metabolic process;GO:2001141//regulation of RNA biosynthetic process;GO:0…
11406643	11406643	XM_003600651.2	Known_gene	1	29417062	29428230	NC_016409.2	-	11169	1971	4.39	3.87	4.01	3.16	4.34	4.18	4.09	3.893	0.0693706	0.416122	0.488352	NA	NA	K16458//centrosomal protein CEP104	XP_003600699.1|1.1e-301|TPR repeat protein [Medicago truncatula]	NA
25480491	25480491	XM_013587049.1	Known_gene	1	13152	14045	NW_013657396.1	+	894	324	0.4	0	0	0.43	0	0	0.133	0.143	-0.0848575	0.648681	0.951549	NA	NA	K12181//COP9 signalosome complex subunit 8	XP_013442503.1|8.1e-58|COP9 signalosome complex subunit 8, partial [Medicago truncatula]	GO:0044267//cellular protein metabolic process;GO:0022607//cellular component assembly;GO:0008152//metabolic process;GO:0043412//macromolecule modification;GO:0044260//cellular macromolecule metabolic process;GO:0071704//organic substance metabolic process;GO:0044085//cellular component biogenesis;GO:1901564//organonitrogen compound metabolic process;GO:0070647//protein modification by small prot…
11434473	11434473	XM_013611676.1,XM_003590155.2	Known_gene	2	17274298	17276759	NC_016407.2	+	2462	982	6.28	6.55	6.03	3.54	5.86	5.56	6.286	4.986	0.322065	0.0493199	0.0333082	NA	NA	NA	XP_003590203.1|1.3e-37|hypothetical protein MTR_1g045890 [Medicago truncatula]	NA
25499986	25499986	XM_013588293.1	Known_gene	1	78923	80341	NC_016414.2	-	1419	399	2.45	1.99	2.31	1.08	1.39	2.31	2.25	1.593	0.494725	0.164182	0.140589	NA	NA	NA	XP_013443747.1|1.4e-72|hypothetical protein MTR_8g005165 [Medicago truncatula]	NA
25489908	25489908	XM_013606248.1	Known_gene	1	46473389	46474452	NC_016409.2	+	1064	795	NA	NA	NA	NA	NA	NA	NA	NA	NA	NA	NA	NA	NA	K13963//serpin B	XP_013461702.1|2.5e-148|serpin-ZX-like protein [Medicago truncatula]	GO:0044421//extracellular region part;GO:0005615//extracellular space;GO:0005576//extracellular region;
25501224	25501224	XM_013589938.1	Known_gene	1	20459579	20465897	NC_016414.2	+	6319	780	0	0	0	0	0.08	0	0	0.026	NA	NA	NA	NA	NA	K14972//PAX-interacting protein 1	XP_013445392.1|3.7e-149|hypothetical protein MTR_8g058915 [Medicago truncatula]	NA
25483963	25483963	XM_013612693.1	Known_gene	1	27780673	27781294	NC_016407.2	+	622	552	NA	NA	NA	NA	NA	NA	NA	NA	NA	NA	NA	NA	NA	NA	XP_013468147.1|1.4e-102|hypothetical protein MTR_1g063140 [Medicago truncatula]	GO:0003676//nucleic acid binding;GO:0005488//binding;GO:1901363//heterocyclic compound binding;GO:0097159//organic cyclic compound binding;
25480061	25480061	XM_013587497.1	Known_gene	1	36670	37878	NW_013657492.1	-	1209	1209	8.3	8.98	9.12	10.72	11.41	10.81	8.8	10.98	-0.320035	0.000242276	9.38884e-05	NA	NA	NA	XP_013442951.1|1.9e-131|albumin-2 protein [Medicago truncatula]	GO:0043169//cation binding;GO:0046872//metal ion binding;GO:0043167//ion binding;GO:0005488//binding;
25494178	25494178	XM_013602959.1,XM_013602960.1	Known_gene	2	52008004	52012520	NC_016410.2	-	4517	3122	7.35	7.5	8.59	8.55	9.3	8.91	7.813	8.92	-0.191588	0.00197362	0.000899937	NA	NA	K15082//DNA repair protein RAD7;K15082//DNA repair protein RAD7	XP_013458414.1|0.0e+00|RNI superfamily protein [Medicago truncatula]	NA
11432921	11432921	XM_003625462.2	Known_gene	1	40179771	40180795	NC_016413.2	-	1025	1025	64.79	65.84	57.5	54.8	54.99	52.75	62.71	54.18	0.209793	4.23683e-08	1.03328e-08	NA	NA	K11252//histone H2B	XP_003625510.1|1.0e-69|core histone H2A/H2B/H3/H4 [Medicago truncatula]	GO:0043227//membrane-bounded organelle;GO:0044424//intracellular part;GO:0043226//organelle;GO:0005622//intracellular;GO:0044427//chromosomal part;GO:0043232//intracellular non-membrane-bounded organelle;GO:0044464//cell part;GO:0005694//chromosome;GO:0000786//nucleosome;GO:0044446//intracellular organelle part;GO:0043229//intracellular organelle;GO:0032991//macromolecular complex;GO:0044815//DNA…
11443522	11443522	XM_003628859.1	Known_gene	1	28849604	28851600	NC_016414.2	+	1997	1125	NA	NA	NA	NA	NA	NA	NA	NA	NA	NA	NA	NA	NA	K18810//cyclin D1/2/4, plant	XP_003628907.1|3.9e-216|carboxy-terminal domain cyclin [Medicago truncatula]	GO:0043227//membrane-bounded organelle;GO:0005623//cell;GO:0043231//intracellular membrane-bounded organelle;GO:0005634//nucleus;GO:0044424//intracellular part;GO:0044464//cell part;GO:0005622//intracellular;GO:0043229//intracellular organelle;GO:0043226//organelle;
11446731	11446731	XM_003595831.2	Known_gene	1	26569055	26571213	NC_016408.2	-	2159	1698	1.1	1.44	1.71	0.54	0.4	0.5	1.416	0.48	1.55191	3.04235e-10	6.20227e-11	NA	NA	K08286//protein-serine/threonine kinase [EC:2.7.11.-]	XP_003595879.2|0.0e+00|AGC family Serine/Threonine kinase family protein [Medicago truncatula]	GO:0007165//signal transduction;GO:0023052//signaling;GO:0035556//intracellular signal transduction;GO:0051716//cellular response to stimulus;GO:0007154//cell communication;GO:0065007//biological regulation;GO:0009987//cellular process;GO:0050896//response to stimulus;GO:0050794//regulation of cellular process;GO:0050789//regulation of biological process;GO:0043227//membrane-bounded organelle;GO:…
25480036	25480036	XM_013587527.1	Known_gene	1	71736	73146	NW_013657495.1	-	1411	567	0.31	0.31	0.21	0.53	0.32	0.84	0.276	0.563	-1.01051	0.119836	0.0957286	NA	NA	NA	XP_013442981.1|1.8e-108|transmembrane protein, putative [Medicago truncatula]	GO:0016020//membrane;GO:0044425//membrane part;GO:0016021//integral component of membrane;GO:0031224//intrinsic component of membrane;
25489806	25489806	XM_013606027.1	Known_gene	1	42812985	42813760	NC_016409.2	-	776	291	NA	NA	NA	NA	NA	NA	NA	NA	NA	NA	NA	NA	NA	NA	XP_013461481.1|1.5e-50|hypothetical protein MTR_3g093700 [Medicago truncatula]	NA
25499363	25499363	XM_013594602.1	Known_gene	1	41772436	41772856	NC_016413.2	+	421	249	NA	NA	NA	NA	NA	NA	NA	NA	NA	NA	NA	NA	NA	NA	XP_013450056.1|2.9e-39|hypothetical protein MTR_7g103290 [Medicago truncatula]	NA
11436943	11436943	XM_003623932.2	Known_gene	1	29415161	29419934	NC_016413.2	+	4774	1010	19.91	19.71	20.74	16.6	14.72	16.95	20.12	16.09	0.321004	4.50358e-06	1.3678e-06	NA	NA	K21249//UV radiation resistance-associated gene protein	XP_003623980.1|5.7e-150|hypothetical protein MTR_7g077870 [Medicago truncatula]	NA
25480258	25480258	XM_013587299.1	Known_gene	1	40382	42611	NW_013657454.1	+	2230	1068	0.22	0	0	0	0	0	0.073	0	NA	NA	NA	NA	NA	K10614//E3 ubiquitin-protein ligase HERC3 [EC:2.3.2.26]+ko04120//Ubiquitin mediated proteolysis	XP_013442753.1|4.5e-214|chromosome condensation regulator RCC1 repeat protein [Medicago truncatula]	GO:0009416//response to light stimulus;GO:0050896//response to stimulus;GO:0010224//response to UV-B;GO:0009411//response to UV;GO:0009628//response to abiotic stimulus;GO:0009314//response to radiation;GO:0046983//protein dimerization activity;GO:0004871//signal transducer activity;GO:0009881//photoreceptor activity;GO:0004872//receptor activity;GO:0005488//binding;GO:0038023//signaling receptor…
25483130	25483130	XM_013611779.1	Known_gene	1	17996250	17997160	NC_016407.2	+	911	553	0.49	1.42	1.88	0.8	1.62	0.86	1.263	1.093	0.205669	0.455492	0.564893	NA	NA	NA	XP_013467233.1|1.7e-95|transmembrane protein, putative [Medicago truncatula]	GO:0044425//membrane part;GO:0016021//integral component of membrane;GO:0031224//intrinsic component of membrane;GO:0016020//membrane;
25501716	25501716	XM_013591073.1	Known_gene	1	34428957	34437037	NC_016414.2	+	8081	3225	1.86	2.1	1.68	1.35	1.35	1.38	1.88	1.36	0.465154	0.000391901	0.000157416	NA	NA	K10730//ATP-dependent DNA helicase Q4 [EC:3.6.4.12]	XP_013446527.1|0.0e+00|RecQ family ATP-dependent DNA helicase [Medicago truncatula]	GO:0009987//cellular process;GO:0006807//nitrogen compound metabolic process;GO:0033554//cellular response to stress;GO:0044237//cellular metabolic process;GO:0071103//DNA conformation change;GO:0034641//cellular nitrogen compound metabolic process;GO:0032392//DNA geometric change;GO:0006260//DNA replication;GO:0090304//nucleic acid metabolic process;GO:1901576//organic substance biosynthetic pro…
25494304	25494304	XM_013603168.1	Known_gene	1	55622354	55623578	NC_016410.2	-	1225	998	NA	NA	NA	NA	NA	NA	NA	NA	NA	NA	NA	NA	NA	NA	XP_003610505.2|5.4e-161|DUF506 family protein [Medicago truncatula]	NA
25499546	25499546	XM_013594833.1	Known_gene	1	43687217	43690331	NC_016413.2	+	3115	1184	0.68	0.77	0.68	0.59	0.2	0.68	0.71	0.49	0.542031	0.133652	0.109305	NA	NA	NA	XP_013450287.1|3.8e-161|hypothetical protein MTR_7g107150 [Medicago truncatula]	NA
25481872	25481872	XM_013610272.1,XM_013610271.1	Known_gene	2	1518968	1522878	NC_016407.2	-	3911	1745	15.79	16.86	17.08	17.33	18.56	16.95	16.576	17.613	-0.0965398	0.0864207	0.0645566	NA	NA	K01191//alpha-mannosidase [EC:3.2.1.24]+ko00511//Other glycan degradation;K01191//alpha-mannosidase [EC:3.2.1.24]+ko00511//Other glycan degradation	XP_013465725.1|1.4e-183|DUF1644 family protein [Medicago truncatula]	GO:0016021//integral component of membrane;GO:0031224//intrinsic component of membrane;GO:0016020//membrane;GO:0044425//membrane part;
11415378	11415378	XM_003628015.2	Known_gene	1	15851409	15854768	NC_016414.2	-	3360	1659	17.74	20.26	20	7.07	7.61	7.33	19.333	7.336	1.39631	2.7679e-106	6.63776e-108	NA	NA	K17873//11-oxo-beta-amyrin 30-oxidase [EC:1.14.13.173]	XP_003628063.1|7.5e-309|cytochrome P450 family 72 protein [Medicago truncatula]	GO:0016021//integral component of membrane;GO:0016020//membrane;GO:0044425//membrane part;GO:0031224//intrinsic component of membrane;GO:0046906//tetrapyrrole binding;GO:0005488//binding;GO:0043169//cation binding;GO:0005506//iron ion binding;GO:0020037//heme binding;GO:0043167//ion binding;GO:0004497//monooxygenase activity;GO:0048037//cofactor binding;GO:0046914//transition metal ion binding;GO…
11417046	11417046	XM_003596794.2	Known_gene	1	36455122	36457181	NC_016408.2	+	2060	2060	1.18	0.85	0.99	0.5	0.47	0.44	1.006	0.47	1.09856	9.9669e-06	3.16229e-06	NA	NA	K14593//capsanthin/capsorubin synthase [EC:5.3.99.8]+ko00906//Carotenoid biosynthesis	XP_003596842.1|1.9e-301|capsanthin/capsorubin synthase, chromoplast protein [Medicago truncatula]	GO:0044255//cellular lipid metabolic process;GO:0006720//isoprenoid metabolic process;GO:0044238//primary metabolic process;GO:1901576//organic substance biosynthetic process;GO:0016109//tetraterpenoid biosynthetic process;GO:0006629//lipid metabolic process;GO:0009987//cellular process;GO:0042440//pigment metabolic process;GO:0044249//cellular biosynthetic process;GO:0016116//carotenoid metaboli…
25497058	25497058	XM_013596621.1	Known_gene	1	15650416	15651022	NC_016412.2	+	607	387	NA	NA	NA	NA	NA	NA	NA	NA	NA	NA	NA	NA	NA	NA	XP_013452075.1|1.4e-69|beta-1,3-N-acetylglucosaminyltransferase family protein [Medicago truncatula]	GO:0016740//transferase activity;GO:0016757//transferase activity, transferring glycosyl groups;GO:0003824//catalytic activity;
11414459	11414459	XM_003606814.2	Known_gene	1	25678110	25679743	NC_016410.2	+	1634	296	0	0	0	0.43	0.22	0.21	0	0.286	NA	NA	NA	NA	NA	NA	XP_003606862.1|4.2e-45|hypothetical protein MTR_4g068570 [Medicago truncatula]	NA
11444489	11444489	XM_003592640.2,XM_013614917.1	Known_gene	2	51409019	51417331	NC_016407.2	-	8313	2622	1.71	1.5	1.29	2.36	2.2	2.22	1.5	2.26	-0.592784	4.87552e-05	1.70894e-05	NA	NA	K04365//B-Raf proto-oncogene serine/threonine-protein kinase [EC:2.7.11.1];K17535//serine/threonine-protein kinase TNNI3K [EC:2.7.11.1];K04365//B-Raf proto-oncogene serine/threonine-protein kinase [EC:2.7.11.1];K17535//serine/threonine-protein kinase TNNI3K [EC:2.7.11.1]	XP_003592688.2|0.0e+00|ACT-like tyrosine kinase family protein [Medicago truncatula]	GO:0050896//response to stimulus;GO:0065007//biological regulation;GO:0007165//signal transduction;GO:0023052//signaling;GO:0051716//cellular response to stimulus;GO:0007154//cell communication;GO:0035556//intracellular signal transduction;GO:0050789//regulation of biological process;GO:0009987//cellular process;GO:0050794//regulation of cellular process;GO:0044444//cytoplasmic part;GO:0044424//i…
11407745	11407745	XM_003628174.1	Known_gene	1	17985246	17985443	NC_016414.2	+	198	198	NA	NA	NA	NA	NA	NA	NA	NA	NA	NA	NA	NA	NA	NA	XP_003628222.1|2.2e-29|hypothetical protein MTR_8g045960 [Medicago truncatula]	NA
25488566	25488566	XM_013603453.1	Known_gene	1	3128021	3130773	NC_016409.2	+	2753	2753	1.23	1.12	1.19	1.36	1.22	1.03	1.18	1.203	-0.0270931	0.604724	0.860952	NA	NA	K22733//magnesium transporter;K06180//23S rRNA pseudouridine1911/1915/1917 synthase [EC:5.4.99.23]	XP_013458907.1|0.0e+00|pentatricopeptide (PPR) repeat protein [Medicago truncatula]	GO:0043170//macromolecule metabolic process;GO:0009987//cellular process;GO:0090304//nucleic acid metabolic process;GO:1901360//organic cyclic compound metabolic process;GO:0016556//mRNA modification;GO:0006725//cellular aromatic compound metabolic process;GO:0044260//cellular macromolecule metabolic process;GO:0071704//organic substance metabolic process;GO:0044238//primary metabolic process;GO:…
11441671	11441671	XM_013602642.1,XM_003609328.2	Known_gene	2	47398700	47403947	NC_016410.2	+	5248	2026	17.05	16.85	18.91	18.77	18.25	16.25	17.603	17.756	-0.0120835	0.575704	0.799777	NA	NA	K10632//BRCA1-associated protein [EC:2.3.2.27];K10632//BRCA1-associated protein [EC:2.3.2.27]	XP_003609376.2|5.1e-288|zinc finger (ubiquitin-hydrolase) domain protein [Medicago truncatula]	GO:1900140//regulation of seedling development;GO:0010029//regulation of seed germination;GO:0065007//biological regulation;GO:0051239//regulation of multicellular organismal process;GO:2000026//regulation of multicellular organismal development;GO:0050793//regulation of developmental process;GO:0050789//regulation of biological process;GO:0048580//regulation of post-embryonic development;GO:0032…
11422599	11422599	XM_013591878.1,XM_003629600.2	Known_gene	2	43624798	43628365	NC_016414.2	+	3568	1512	57.79	58.67	58.97	80.34	79.73	78.48	58.476	79.516	-0.448832	2.754e-57	1.2902e-58	NA	NA	K12355//coniferyl-aldehyde dehydrogenase [EC:1.2.1.68]+ko00940//Phenylpropanoid biosynthesis;K12355//coniferyl-aldehyde dehydrogenase [EC:1.2.1.68]+ko00940//Phenylpropanoid biosynthesis	NP_001235519.2|7.8e-244|aldehyde dehydrogenase superfamily protein [Glycine max]	GO:0016903//oxidoreductase activity, acting on the aldehyde or oxo group of donors;GO:0016491//oxidoreductase activity;GO:0004029//aldehyde dehydrogenase (NAD) activity;GO:0003824//catalytic activity;GO:0016620//oxidoreductase activity, acting on the aldehyde or oxo group of donors, NAD or NADP as acceptor;
25499251	25499251	XM_013594433.1	Known_gene	1	38830298	38831126	NC_016413.2	+	829	829	0	0	0	0	0.21	0.14	0	0.116	-3.33244	0.0576733	0.0399947	AP2-EREBP	NA	K14516//ethylene-responsive transcription factor 1+ko04016//MAPK signaling pathway - plant+ko04075//Plant hormone signal transduction	XP_013449887.1|3.7e-131|ethylene-responsive transcription factor 1B [Medicago truncatula]	GO:0006351//transcription, DNA-templated;GO:1901362//organic cyclic compound biosynthetic process;GO:1901360//organic cyclic compound metabolic process;GO:0044238//primary metabolic process;GO:0010467//gene expression;GO:0032774//RNA biosynthetic process;GO:0006807//nitrogen compound metabolic process;GO:0034645//cellular macromolecule biosynthetic process;GO:0009059//macromolecule biosynthetic p…
25495664	25495664	XM_013595893.1	Known_gene	1	7717811	7722963	NC_016412.2	+	5153	1072	3.65	4.28	4.74	4.23	4.59	5.17	4.223	4.663	-0.144675	0.267535	0.264866	NA	NA	K12386//cystinosin	XP_013451347.1|4.2e-159|cystinosin-like protein [Medicago truncatula]	GO:0016020//membrane;GO:0044425//membrane part;GO:0031224//intrinsic component of membrane;GO:0016021//integral component of membrane;
25496057	25496057	XM_013596328.1	Known_gene	1	12069526	12070813	NC_016412.2	-	1288	168	1.69	2.53	0.85	0.43	1.28	1.27	1.69	0.993	0.767097	0.259803	0.255022	NA	NA	NA	XP_013451782.1|1.6e-25|hypothetical protein MTR_6g034705 [Medicago truncatula]	NA
25483425	25483425	XM_013612118.1	Known_gene	1	21723890	21724510	NC_016407.2	+	621	621	2.28	1.99	3.53	1.63	1.82	3.15	2.6	2.2	0.238517	0.299598	0.310627	NA	NA	K19985//exocyst complex component 6	XP_013467572.1|1.4e-53|hypothetical protein MTR_1g052770 [Medicago truncatula]	GO:0003824//catalytic activity;GO:0016301//kinase activity;GO:0016740//transferase activity;GO:0016772//transferase activity, transferring phosphorus-containing groups;
11428672	11428672	XM_003626026.1	Known_gene	1	45377169	45377821	NC_016413.2	+	653	174	NA	NA	NA	NA	NA	NA	NA	NA	NA	NA	NA	NA	NA	NA	XP_003626074.1|4.0e-27|hypothetical protein MTR_7g110730 [Medicago truncatula]	NA
11427031	11427031	XM_003624334.2	Known_gene	1	31660203	31660607	NC_016413.2	-	405	405	NA	NA	NA	NA	NA	NA	NA	NA	NA	NA	NA	C2C2-Dof	NA	K02977//small subunit ribosomal protein S27Ae+ko03010//Ribosome	XP_003624382.2|5.8e-69|Dof domain, zinc finger protein [Medicago truncatula]	GO:0010200//response to chitin;GO:1901700//response to oxygen-containing compound;GO:0010468//regulation of gene expression;GO:2000112//regulation of cellular macromolecule biosynthetic process;GO:0031323//regulation of cellular metabolic process;GO:1903506//regulation of nucleic acid-templated transcription;GO:0031326//regulation of cellular biosynthetic process;GO:0019222//regulation of metabol…
11431446	11431446	XM_003625709.1	Known_gene	1	42027940	42028205	NC_016413.2	+	266	266	NA	NA	NA	NA	NA	NA	NA	NA	NA	NA	NA	NA	NA	K01623//fructose-bisphosphate aldolase, class I [EC:4.1.2.13]+ko00010//Glycolysis / Gluconeogenesis+ko00030//Pentose phosphate pathway+ko01230//Biosynthesis of amino acids+ko01100//Metabolic pathways+ko00051//Fructose and mannose metabolism+ko01110//Biosynthesis of secondary metabolites+ko00710//Carbon fixation in photosynthetic organisms+ko01200//Carbon metabolism	XP_003625757.1|1.0e-45|fructose-bisphosphate aldolase [Medicago truncatula]	GO:0009987//cellular process;GO:0046483//heterocycle metabolic process;GO:0009132//nucleoside diphosphate metabolic process;GO:0032787//monocarboxylic acid metabolic process;GO:0006757//ATP generation from ADP;GO:0006725//cellular aromatic compound metabolic process;GO:0009167//purine ribonucleoside monophosphate metabolic process;GO:0072524//pyridine-containing compound metabolic process;GO:0017…
11429178	11429178	XM_003598405.2	Known_gene	1	3822224	3822820	NC_016409.2	-	597	597	NA	NA	NA	NA	NA	NA	NA	NA	NA	NA	NA	ABI3VP1	NA	NA	XP_003598453.2|9.6e-113|B3 domain plant protein [Medicago truncatula]	GO:0034641//cellular nitrogen compound metabolic process;GO:0006351//transcription, DNA-templated;GO:0044249//cellular biosynthetic process;GO:0050794//regulation of cellular process;GO:0032774//RNA biosynthetic process;GO:0044271//cellular nitrogen compound biosynthetic process;GO:0050789//regulation of biological process;GO:0010556//regulation of macromolecule biosynthetic process;GO:0044238//p…
25484145	25484145	XM_013612910.1,XM_013612911.1	Known_gene	2	29665110	29669968	NC_016407.2	+	4859	1968	152.7	154.88	149.34	133.16	131.73	127.16	152.306	130.683	0.219315	1.91273e-35	1.39555e-36	NA	NA	K03062//26S proteasome regulatory subunit T2+ko03050//Proteasome;K03062//26S proteasome regulatory subunit T2+ko03050//Proteasome	XP_013468365.1|2.3e-253|regulatory particle triple-A ATPase [Medicago truncatula]	GO:0009057//macromolecule catabolic process;GO:0008152//metabolic process;GO:0044238//primary metabolic process;GO:0006807//nitrogen compound metabolic process;GO:0019538//protein metabolic process;GO:0043170//macromolecule metabolic process;GO:1901564//organonitrogen compound metabolic process;GO:0009056//catabolic process;GO:0071704//organic substance metabolic process;GO:1901575//organic subst…
25488455	25488455	XM_013603310.1,XM_013603311.1	Known_gene	2	622602	627415	NC_016409.2	+	4814	1386	6.49	5.79	5.46	5.2	4.23	4.59	5.913	4.673	0.333444	0.00300846	0.00142673	NA	NA	NA	XP_013458765.1|3.8e-241|rhodanese-related sulfurtransferase [Medicago truncatula]	GO:0003824//catalytic activity;GO:0016740//transferase activity;
11414095	11414095	XM_003595445.2	Known_gene	1	21295446	21301620	NC_016408.2	-	6175	2805	8.26	8.67	8.16	8.61	8.57	8.7	8.363	8.626	-0.0458526	0.376543	0.424025	NA	NA	K03029//26S proteasome regulatory subunit N10+ko03050//Proteasome	XP_003595493.2|0.0e+00|DUF630 family protein [Medicago truncatula]	NA
11445167	11445167	XM_003606084.2	Known_gene	1	19377381	19378639	NC_016410.2	-	1259	1259	20.9	19.92	20.58	24.18	23.3	24.26	20.466	23.913	-0.226476	6.44169e-05	2.29473e-05	NA	NA	NA	XP_003606132.1|3.8e-95|zinc finger A20 and AN1 domain stress-associated protein [Medicago truncatula]	GO:0097159//organic cyclic compound binding;GO:0043169//cation binding;GO:0008270//zinc ion binding;GO:0043167//ion binding;GO:0003676//nucleic acid binding;GO:0046872//metal ion binding;GO:1901363//heterocyclic compound binding;GO:0003677//DNA binding;GO:0046914//transition metal ion binding;GO:0005488//binding;
11442193	11442193	XM_003601293.2	Known_gene	1	35943580	35948815	NC_016409.2	+	5236	2745	35.86	36.37	35.19	35.96	37.86	39.75	35.806	37.856	-0.0817655	0.0064991	0.00332998	NA	NA	K00549//5-methyltetrahydropteroyltriglutamate--homocysteine methyltransferase [EC:2.1.1.14]+ko01230//Biosynthesis of amino acids+ko00450//Selenocompound metabolism+ko01100//Metabolic pathways+ko01110//Biosynthesis of secondary metabolites+ko00270//Cysteine and methionine metabolism	XP_004502016.1|0.0e+00|PREDICTED: 5-methyltetrahydropteroyltriglutamate--homocysteine methyltransferase 1 [Cicer arietinum]	GO:0000096//sulfur amino acid metabolic process;GO:0006520//cellular amino acid metabolic process;GO:0006790//sulfur compound metabolic process;GO:0050667//homocysteine metabolic process;GO:1901576//organic substance biosynthetic process;GO:0006082//organic acid metabolic process;GO:1901607//alpha-amino acid biosynthetic process;GO:0044237//cellular metabolic process;GO:0071704//organic substance…
11407276	11407276	XM_003608512.2	Known_gene	1	40165986	40167051	NC_016410.2	-	1066	1066	4.1	3.61	3.9	0.98	0.76	0.92	3.87	0.886	2.12297	5.61013e-25	5.54188e-26	NA	NA	NA	XP_003608560.1|1.3e-99|hypothetical protein MTR_4g097480 [Medicago truncatula]	NA
25488784	25488784	XM_013603743.1	Known_gene	1	10237262	10238095	NC_016409.2	-	834	687	0	0	0.09	0	0	0.26	0.03	0.086	-1.59547	0.29605	0.303406	NA	NA	K15255//ATP-dependent DNA helicase PIF1 [EC:3.6.4.12]	XP_013459197.1|5.6e-125|PIF1-like helicase [Medicago truncatula]	GO:0006974//cellular response to DNA damage stimulus;GO:0006259//DNA metabolic process;GO:0071704//organic substance metabolic process;GO:0050896//response to stimulus;GO:0034641//cellular nitrogen compound metabolic process;GO:1901360//organic cyclic compound metabolic process;GO:0060249//anatomical structure homeostasis;GO:0071840//cellular component organization or biogenesis;GO:0009987//cellu…
11445314	11445314	XM_003628923.2	Known_gene	1	29847034	29850299	NC_016414.2	+	3266	2002	0.65	0.56	0.65	0.26	0.34	0.34	0.62	0.313	0.991022	0.00200175	0.000914413	NA	NA	NA	XP_003628971.1|2.4e-301|glycosyltransferase family 92 protein [Medicago truncatula]	GO:0016020//membrane;GO:0016021//integral component of membrane;GO:0044425//membrane part;GO:0031224//intrinsic component of membrane;GO:0003824//catalytic activity;GO:0016740//transferase activity;
25501678	25501678	XM_013591027.1	Known_gene	1	33933410	33933746	NC_016414.2	+	337	337	4.99	6.64	4.08	5.04	5.77	5.38	5.236	5.396	-0.0440627	0.595473	0.841269	NA	NA	NA	XP_013446481.1|1.1e-57|hypothetical protein MTR_8g079335 [Medicago truncatula]	GO:0046914//transition metal ion binding;GO:0048037//cofactor binding;GO:0016491//oxidoreductase activity;GO:1901363//heterocyclic compound binding;GO:0097159//organic cyclic compound binding;GO:0004497//monooxygenase activity;GO:0046906//tetrapyrrole binding;GO:0016705//oxidoreductase activity, acting on paired donors, with incorporation or reduction of molecular oxygen;GO:0043169//cation bindin…
25489188	25489188	XM_013605068.1	Known_gene	1	28596031	28603623	NC_016409.2	+	7593	1974	43.71	44.03	44.01	38.19	38.28	38.73	43.916	38.4	0.192224	3.20631e-09	7.08175e-10	NA	NA	K06691//26S proteasome regulatory subunit N13+ko03050//Proteasome;K09560//suppressor of tumorigenicity protein 13	XP_013460522.1|1.4e-248|hydroxyproline-rich glycoprotein family protein [Medicago truncatula]	GO:0034613//cellular protein localization;GO:0071702//organic substance transport;GO:0006605//protein targeting;GO:0072594//establishment of protein localization to organelle;GO:0008104//protein localization;GO:0009657//plastid organization;GO:0070727//cellular macromolecule localization;GO:0006996//organelle organization;GO:0006886//intracellular protein transport;GO:0009658//chloroplast organiz…
11429136	11429136	XM_003620722.1	Known_gene	1	34270969	34272712	NC_016412.2	+	1744	348	0.52	0.39	0	1.14	0	0.42	0.303	0.52	-0.77438	0.311826	0.327852	NA	NA	K01166//ribonuclease T2 [EC:3.1.27.1]	XP_003620770.1|1.6e-64|ribonuclease T2 family protein [Medicago truncatula]	GO:0016787//hydrolase activity;GO:0003824//catalytic activity;GO:0004540//ribonuclease activity;GO:0005488//binding;GO:0004519//endonuclease activity;GO:0003723//RNA binding;GO:0016892//endoribonuclease activity, producing 3'-phosphomonoesters;GO:0140098//catalytic activity, acting on RNA;GO:0033897//ribonuclease T2 activity;GO:0016894//endonuclease activity, active with either ribo- or deoxyribo…
25492949	25492949	XM_013601285.1	Known_gene	1	31662008	31662934	NC_016410.2	+	927	423	0.43	0.14	0.29	0.15	0	0	0.286	0.05	2.57445	0.06768	0.0482849	NA	NA	NA	XP_013456739.1|6.6e-76|hypothetical protein MTR_4g081570 [Medicago truncatula]	NA
11423159	11423159	XM_003626198.1	Known_gene	1	46536970	46539169	NC_016413.2	+	2200	579	0.1	0.1	0.1	0.1	0.1	0.1	0.1	0.1	-0.0105102	0.65066	0.992881	ABI3VP1	NA	K15255//ATP-dependent DNA helicase PIF1 [EC:3.6.4.12]	XP_003626246.1|7.6e-107|PIF1-like helicase [Medicago truncatula]	GO:0010467//gene expression;GO:0031323//regulation of cellular metabolic process;GO:0019438//aromatic compound biosynthetic process;GO:0071704//organic substance metabolic process;GO:0051252//regulation of RNA metabolic process;GO:0006996//organelle organization;GO:0008152//metabolic process;GO:0032200//telomere organization;GO:0010556//regulation of macromolecule biosynthetic process;GO:0006807/…
11445867	11445867	XM_003621867.2	Known_gene	1	8277282	8278378	NC_016413.2	-	1097	827	0.74	0.53	0.7	0.89	1.13	0.92	0.656	0.98	-0.586155	0.117221	0.0932546	NA	NA	K19613//leucine-rich repeat protein SHOC2	XP_003621915.2|8.9e-101|disease resistance protein-like protein MsR1 [Medicago truncatula]	GO:0006950//response to stress;GO:0006952//defense response;GO:0050896//response to stimulus;GO:0005488//binding;GO:0097367//carbohydrate derivative binding;GO:0043531//ADP binding;GO:0030554//adenyl nucleotide binding;GO:0032553//ribonucleotide binding;GO:0036094//small molecule binding;GO:1901363//heterocyclic compound binding;GO:0043168//anion binding;GO:0000166//nucleotide binding;GO:0097159/…
11445957	11445957	XM_003627593.2	Known_gene	1	12169870	12173026	NC_016414.2	+	3157	877	12.82	13.54	13.33	10.42	11.42	12.37	13.23	11.403	0.21258	0.0233681	0.0140688	NA	NA	K17362//acyl-coenzyme A thioesterase 13 [EC:3.1.2.-]	AFK36508.1|3.5e-71|unknown [Lotus japonicus]	NA
11429194	11429194	XM_003621427.1	Known_gene	1	4292205	4293703	NC_016413.2	-	1499	300	1.16	1.35	0.97	0.92	1.36	1.71	1.16	1.33	-0.194621	0.521834	0.688863	NA	NA	K13264//isoflavone 7-O-glucoside-6''-O-malonyltransferase [EC:2.3.1.115]+ko00943//Isoflavonoid biosynthesis+ko00944//Flavone and flavonol biosynthesis;K21383//anthocyanidin 3-O-glucoside 6''-O-acyltransferase [EC:2.3.1.215]+ko00942//Anthocyanin biosynthesis;K14329//agmatine coumaroyltransferase [EC:2.3.1.64 2.3.1.-]+ko00330//Arginine and proline metabolism	XP_003621475.1|1.1e-51|anthocyanin acyltransferase, putative [Medicago truncatula]	GO:0016746//transferase activity, transferring acyl groups;GO:0016747//transferase activity, transferring acyl groups other than amino-acyl groups;GO:0016740//transferase activity;GO:0003824//catalytic activity;
11413084	11413084	XM_003604824.1	Known_gene	1	6674165	6677240	NC_016410.2	+	3076	2091	0.13	0.09	0.06	0.09	0.15	0.08	0.093	0.106	-0.235768	0.528601	0.703123	NA	NA	K19613//leucine-rich repeat protein SHOC2;K22038//volume-regulated anion channel	XP_003604872.1|0.0e+00|TIR-NBS-LRR RCT1-like resistance protein, putative [Medicago truncatula]	GO:0006952//defense response;GO:0023052//signaling;GO:0050794//regulation of cellular process;GO:0050896//response to stimulus;GO:0007154//cell communication;GO:0007165//signal transduction;GO:0065007//biological regulation;GO:0051716//cellular response to stimulus;GO:0006950//response to stress;GO:0050789//regulation of biological process;GO:0009987//cellular process;GO:0016020//membrane;GO:0016…
25499747	25499747	XM_013595172.1,XM_013595173.1	Known_gene	2	48657030	48666684	NC_016413.2	+	9655	2888	0.04	0.08	0.06	0.06	0.04	0	0.06	0.033	0.837487	0.285577	0.287716	NA	NA	K01535//H+-transporting ATPase [EC:3.6.3.6]+ko00190//Oxidative phosphorylation;K01535//H+-transporting ATPase [EC:3.6.3.6]+ko00190//Oxidative phosphorylation	XP_017648876.1|0.0e+00|PREDICTED: ATPase 10, plasma membrane-type [Gossypium arboreum]	GO:0034641//cellular nitrogen compound metabolic process;GO:0006164//purine nucleotide biosynthetic process;GO:0072521//purine-containing compound metabolic process;GO:0006139//nucleobase-containing compound metabolic process;GO:1901293//nucleoside phosphate biosynthetic process;GO:0009124//nucleoside monophosphate biosynthetic process;GO:0044237//cellular metabolic process;GO:0009156//ribonucleo…
11409801	11409801	XM_003608391.2	Known_gene	1	37297100	37301297	NC_016410.2	+	4198	2154	2.49	2.41	2.58	1.51	2.15	1.66	2.493	1.773	0.488071	0.00051849	0.000212534	NA	NA	K05681//ATP-binding cassette, subfamily G (WHITE), member 2+ko02010//ABC transporters;K21396//ATP-binding cassette, subfamily G (WHITE), eye pigment precursor transporter	GAU46848.1|1.9e-304|hypothetical protein TSUD_83550 [Trifolium subterraneum]	GO:0044464//cell part;GO:0005623//cell;GO:0031224//intrinsic component of membrane;GO:0005886//plasma membrane;GO:0044425//membrane part;GO:0016021//integral component of membrane;GO:0016020//membrane;GO:0071944//cell periphery;GO:0016818//hydrolase activity, acting on acid anhydrides, in phosphorus-containing anhydrides;GO:0043167//ion binding;GO:0016462//pyrophosphatase activity;GO:0016887//ATP…
25496097	25496097	XM_013596368.1	Known_gene	1	12476505	12476700	NC_016412.2	+	196	196	NA	NA	NA	NA	NA	NA	NA	NA	NA	NA	NA	NA	NA	NA	XP_013451822.1|1.7e-32|aldo-keto reductase, putative [Medicago truncatula]	GO:0003824//catalytic activity;GO:0016491//oxidoreductase activity;
25480686	25480686	XM_013586850.1	Known_gene	1	19752	20710	NW_013657320.1	-	959	723	3.59	5.37	3.18	2.6	3.4	5.74	4.046	3.913	0.0469542	0.566411	0.780144	NA	NA	K07195//exocyst complex component 7	XP_013442304.1|2.3e-137|exocyst subunit exo70 family protein [Medicago truncatula]	GO:0051179//localization;GO:0016192//vesicle-mediated transport;GO:0051234//establishment of localization;GO:0032940//secretion by cell;GO:0046903//secretion;GO:0006810//transport;GO:0006887//exocytosis;GO:0009987//cellular process;GO:0044464//cell part;GO:0044448//cell cortex part;GO:0005623//cell;GO:0099568//cytoplasmic region;GO:0005938//cell cortex;GO:0043234//protein complex;GO:0099023//teth…
11432736	11432736	XM_003601677.2,XM_003601676.2	Known_gene	2	38263566	38270252	NC_016409.2	-	6687	3468	68.31	68.09	70.61	81.71	80.03	82.77	69.003	81.503	-0.238683	1.04871e-40	6.75732e-42	NA	NA	K14006//protein transport protein SEC23+ko04141//Protein processing in endoplasmic reticulum;K14006//protein transport protein SEC23+ko04141//Protein processing in endoplasmic reticulum	XP_003601724.1|0.0e+00|protein transporter Sec23-like protein [Medicago truncatula]	GO:0046907//intracellular transport;GO:0051234//establishment of localization;GO:0016192//vesicle-mediated transport;GO:0051641//cellular localization;GO:0071702//organic substance transport;GO:0070727//cellular macromolecule localization;GO:0033036//macromolecule localization;GO:0051179//localization;GO:0015031//protein transport;GO:0015833//peptide transport;GO:0006888//ER to Golgi vesicle-medi…
25495856	25495856	XM_013596109.1	Known_gene	1	9966341	9967503	NC_016412.2	+	1163	1163	7.7	8.2	8.52	11.16	11.59	10.74	8.14	11.163	-0.457388	2.69497e-07	7.13136e-08	NA	NA	K05747//Wiskott-Aldrich syndrome protein+ko04144//Endocytosis	XP_013451563.1|1.3e-118|C2 domain first repeat protein [Medicago truncatula]	GO:0005911//cell-cell junction;GO:0071944//cell periphery;GO:0044464//cell part;GO:0005886//plasma membrane;GO:0044424//intracellular part;GO:0005783//endoplasmic reticulum;GO:0012505//endomembrane system;GO:0043227//membrane-bounded organelle;GO:0055044//symplast;GO:0009506//plasmodesma;GO:0043226//organelle;GO:0016020//membrane;GO:0005737//cytoplasm;GO:0044444//cytoplasmic part;GO:0016021//inte…
11437442	11437442	XM_003610835.1	Known_gene	1	1660608	1661555	NC_016411.2	-	948	948	NA	NA	NA	NA	NA	NA	NA	NA	NA	NA	NA	NA	NA	K01381//saccharopepsin [EC:3.4.23.25]	XP_003610883.1|3.9e-185|eukaryotic aspartyl protease family protein, putative [Medicago truncatula]	GO:0044238//primary metabolic process;GO:0006807//nitrogen compound metabolic process;GO:0009056//catabolic process;GO:1901564//organonitrogen compound metabolic process;GO:0008152//metabolic process;GO:0006508//proteolysis;GO:1901565//organonitrogen compound catabolic process;GO:0071704//organic substance metabolic process;GO:0043170//macromolecule metabolic process;GO:0030163//protein catabolic…
11430440	11430440	XM_003604996.1	Known_gene	1	7827016	7828166	NC_016410.2	+	1151	897	NA	NA	NA	NA	NA	NA	NA	NA	NA	NA	NA	NA	NA	K22038//volume-regulated anion channel;K08852//serine/threonine-protein kinase/endoribonuclease IRE1 [EC:2.7.11.1 3.1.26.-]+ko04141//Protein processing in endoplasmic reticulum	XP_003605044.1|7.5e-170|disease resistance protein (TIR-NBS-LRR class), putative [Medicago truncatula]	GO:0007165//signal transduction;GO:0051716//cellular response to stimulus;GO:0050896//response to stimulus;GO:0050789//regulation of biological process;GO:0023052//signaling;GO:0065007//biological regulation;GO:0050794//regulation of cellular process;GO:0007154//cell communication;GO:0009987//cellular process;GO:0031224//intrinsic component of membrane;GO:0016021//integral component of membrane;G…
11411472	11411472	XM_003597305.2	Known_gene	1	41275256	41281199	NC_016408.2	-	5944	2632	20.86	19.64	19.43	24.64	23.7	21.59	19.976	23.31	-0.223888	7.47478e-09	1.70853e-09	NA	NA	NA	XP_003597353.1|0.0e+00|fusaric acid resistance-like protein [Medicago truncatula]	GO:0031224//intrinsic component of membrane;GO:0016020//membrane;GO:0016021//integral component of membrane;GO:0044425//membrane part;
11440480	11440480	XM_003599919.1	Known_gene	1	19630454	19632406	NC_016409.2	+	1953	804	NA	NA	NA	NA	NA	NA	NA	NA	NA	NA	NA	NA	NA	NA	XP_003599967.1|2.2e-152|hypothetical protein MTR_3g049870 [Medicago truncatula]	GO:0097159//organic cyclic compound binding;GO:0008270//zinc ion binding;GO:1901363//heterocyclic compound binding;GO:0043169//cation binding;GO:0003676//nucleic acid binding;GO:0043167//ion binding;GO:0046914//transition metal ion binding;GO:0005488//binding;GO:0046872//metal ion binding;
25491604	25491604	XM_013599581.1	Known_gene	1	7655037	7656493	NC_016410.2	+	1457	1457	0.04	0	0	0	0.04	0.08	0.013	0.04	-1.62462	0.292536	0.297097	NA	NA	K19747//BAHD acyltransferase [EC:2.3.1.-]	XP_013455035.1|3.7e-259|HXXXD-type acyl-transferase family protein [Medicago truncatula]	GO:0016747//transferase activity, transferring acyl groups other than amino-acyl groups;GO:0016740//transferase activity;GO:0016746//transferase activity, transferring acyl groups;GO:0003824//catalytic activity;
11407703	11407703	XM_003618871.1	Known_gene	1	9080776	9082835	NC_016412.2	+	2060	447	NA	NA	NA	NA	NA	NA	NA	NA	NA	NA	NA	NA	NA	K10752//histone-binding protein RBBP4;K07213//copper chaperone	XP_003618919.1|7.0e-84|heavy metal transport/detoxification superfamily protein [Medicago truncatula]	GO:0051179//localization;GO:0051234//establishment of localization;GO:0006810//transport;GO:0006812//cation transport;GO:0006811//ion transport;GO:0030001//metal ion transport;GO:0043167//ion binding;GO:0043169//cation binding;GO:0005488//binding;GO:0046872//metal ion binding;
11408920	11408920	XM_003597341.1	Known_gene	1	41685925	41686695	NC_016408.2	-	771	624	NA	NA	NA	NA	NA	NA	NA	NA	NA	NA	NA	NA	NA	K04733//interleukin-1 receptor-associated kinase 4 [EC:2.7.11.1]	XP_003597389.1|9.7e-124|hypothetical protein MTR_2g097600 [Medicago truncatula]	GO:0044425//membrane part;GO:0031224//intrinsic component of membrane;GO:0016020//membrane;GO:0016021//integral component of membrane;GO:0004672//protein kinase activity;GO:0032555//purine ribonucleotide binding;GO:0043168//anion binding;GO:0035639//purine ribonucleoside triphosphate binding;GO:0016773//phosphotransferase activity, alcohol group as acceptor;GO:0017076//purine nucleotide binding;G…
25494724	25494724	XM_013598449.1	Known_gene	1	21751947	21753018	NC_016411.2	+	1072	852	NA	NA	NA	NA	NA	NA	NA	NA	NA	NA	NA	NA	NA	NA	XP_013453903.1|1.1e-162|hypothetical protein MTR_5g049720 [Medicago truncatula]	GO:0044425//membrane part;GO:0016021//integral component of membrane;GO:0031224//intrinsic component of membrane;GO:0016020//membrane;GO:0140096//catalytic activity, acting on a protein;GO:1901265//nucleoside phosphate binding;GO:0016740//transferase activity;GO:0032553//ribonucleotide binding;GO:0030554//adenyl nucleotide binding;GO:0097367//carbohydrate derivative binding;GO:0035639//purine rib…
11414963	11414963	XM_003613500.1	Known_gene	1	16571711	16572701	NC_016411.2	-	991	698	3.61	4.02	3.88	2.54	3.05	3.29	3.836	2.96	0.373276	0.0640538	0.0451083	NA	NA	K03671//thioredoxin 1	XP_003613548.1|1.4e-67|thioredoxin [Medicago truncatula]	GO:0051716//cellular response to stimulus;GO:0034599//cellular response to oxidative stress;GO:0070887//cellular response to chemical stimulus;GO:0050794//regulation of cellular process;GO:0019725//cellular homeostasis;GO:0018904//ether metabolic process;GO:0006979//response to oxidative stress;GO:0050789//regulation of biological process;GO:0045454//cell redox homeostasis;GO:0065008//regulation …
25492199	25492199	XM_013600278.1	Known_gene	1	18455630	18460926	NC_016410.2	+	5297	2472	0.05	0.05	0.07	0.12	0	0.05	0.056	0.056	-0.0105102	0.65066	0.989126	NA	NA	K16670//homeobox protein Meis2;K15613//homeobox protein Meis1	XP_013455732.1|0.0e+00|BEL1-related homeotic protein [Medicago truncatula]	GO:0031326//regulation of cellular biosynthetic process;GO:0080090//regulation of primary metabolic process;GO:0010556//regulation of macromolecule biosynthetic process;GO:1903506//regulation of nucleic acid-templated transcription;GO:0060255//regulation of macromolecule metabolic process;GO:2000112//regulation of cellular macromolecule biosynthetic process;GO:0009889//regulation of biosynthetic …
11415191	11415191	XM_003591711.1	Known_gene	1	41736890	41737638	NC_016407.2	+	749	237	NA	NA	NA	NA	NA	NA	NA	NA	NA	NA	NA	NA	NA	NA	XP_003591759.1|3.4e-37|nodulin MtN21/EamA-like transporter family protein, putative [Medicago truncatula]	GO:0044425//membrane part;GO:0016021//integral component of membrane;GO:0016020//membrane;GO:0031224//intrinsic component of membrane;GO:0022857//transmembrane transporter activity;GO:0005215//transporter activity;
11428153	11428153	XM_003604963.1	Known_gene	1	7664939	7665220	NC_016410.2	+	282	282	0	0	0	0.23	0	0	0	0.076	NA	NA	NA	NA	NA	NA	XP_003605011.1|1.6e-46|transmembrane protein, putative [Medicago truncatula]	GO:0016020//membrane;GO:0044425//membrane part;GO:0016021//integral component of membrane;GO:0031224//intrinsic component of membrane;
11406025	11406025	XM_003630754.2	Known_gene	1	43582366	43585097	NC_016414.2	-	2732	924	NA	NA	NA	NA	NA	NA	NA	NA	NA	NA	NA	NA	NA	NA	XP_003630802.1|2.3e-81|GRF zinc finger protein [Medicago truncatula]	GO:0016020//membrane;GO:0044425//membrane part;GO:0031224//intrinsic component of membrane;GO:0016021//integral component of membrane;GO:0043167//ion binding;GO:0046914//transition metal ion binding;GO:0043169//cation binding;GO:0046872//metal ion binding;GO:0005488//binding;GO:0008270//zinc ion binding;
11437627	11437627	XM_003629212.2	Known_gene	1	31760381	31761836	NC_016414.2	+	1456	695	0.51	0	0.25	0.09	0.34	0.25	0.253	0.226	0.159415	0.585001	0.819957	NA	NA	K14432//ABA responsive element binding factor+ko04075//Plant hormone signal transduction	XP_003629260.2|2.0e-98|BZIP transcription factor [Medicago truncatula]	GO:0003700//DNA binding transcription factor activity;GO:0140110//transcription regulator activity;
11416667	11416667	XM_003591146.2	Known_gene	1	37293770	37296369	NC_016407.2	-	2600	660	90.76	85.57	89.18	108.6	110.14	113.57	88.503	110.77	-0.325251	3.27437e-19	4.02452e-20	NA	NA	K22376//E3 ubiquitin-protein ligase KCMF1 [EC:2.3.2.27]	XP_003591194.2|1.9e-122|protein dehydration-induced-like protein [Medicago truncatula]	NA
25487223	25487223	XM_013609093.1	Known_gene	1	31275385	31276255	NC_016408.2	-	871	453	NA	NA	NA	NA	NA	NA	NA	NA	NA	NA	NA	NA	NA	NA	XP_013464547.1|6.4e-85|hypothetical protein MTR_2g073710 [Medicago truncatula]	NA
11442792	11442792	XM_003607012.1	Known_gene	1	27152365	27153311	NC_016410.2	+	947	465	0.42	0.42	0.32	0.28	0.39	0.81	0.386	0.493	-0.355542	0.464351	0.580589	NA	NA	K07466//replication factor A1+ko03420//Nucleotide excision repair+ko03030//DNA replication+ko03440//Homologous recombination+ko03430//Mismatch repair	XP_003607060.1|6.8e-82|hypothetical protein MTR_4g071730 [Medicago truncatula]	GO:0016021//integral component of membrane;GO:0016020//membrane;GO:0044425//membrane part;GO:0031224//intrinsic component of membrane;
25481926	25481926	XM_013610348.1	Known_gene	1	2645517	2652054	NC_016407.2	+	6538	1458	28.91	26.45	27.07	24.9	28.43	25.46	27.476	26.263	0.0639227	0.177569	0.155588	NA	NA	K20854//hydroxyproline O-galactosyltransferase HPGT [EC:2.4.1.-]	XP_013465802.1|3.1e-197|beta-1,3-galactosyltransferase-like protein [Medicago truncatula]	GO:1901137//carbohydrate derivative biosynthetic process;GO:1901566//organonitrogen compound biosynthetic process;GO:0006464//cellular protein modification process;GO:0009987//cellular process;GO:1901564//organonitrogen compound metabolic process;GO:0009101//glycoprotein biosynthetic process;GO:0043412//macromolecule modification;GO:0036211//protein modification process;GO:0044237//cellular metab…
25493663	25493663	XM_013602229.1	Known_gene	1	42646068	42652015	NC_016410.2	+	5948	1116	9.72	10.43	10.23	10.5	9.23	10.23	10.126	9.986	0.0190619	0.585546	0.821379	NA	NA	K13148//integrator complex subunit 11 [EC:3.1.27.-]	XP_013457683.1|3.4e-220|zinc finger, C3HC4 type (RING finger) protein [Medicago truncatula]	GO:0009057//macromolecule catabolic process;GO:0008152//metabolic process;GO:0006511//ubiquitin-dependent protein catabolic process;GO:0006508//proteolysis;GO:0030163//protein catabolic process;GO:1901575//organic substance catabolic process;GO:0010498//proteasomal protein catabolic process;GO:0006807//nitrogen compound metabolic process;GO:0044267//cellular protein metabolic process;GO:0071704//…
11406746	11406746	XM_003600747.2	Known_gene	1	31063183	31069074	NC_016409.2	-	5892	1773	1.08	0.56	0.95	0.46	0.42	0.57	0.863	0.483	0.839025	0.00301583	0.00143098	NA	NA	K14638//solute carrier family 15 (peptide/histidine transporter), member 3/4	XP_003600795.2|0.0e+00|peptide/nitrate transporter plant [Medicago truncatula]	GO:0044425//membrane part;GO:0031224//intrinsic component of membrane;GO:0016021//integral component of membrane;GO:0016020//membrane;GO:0005215//transporter activity;
11436617	11436617	XM_003614816.1	Known_gene	1	25047419	25048506	NC_016411.2	+	1088	525	NA	NA	NA	NA	NA	NA	NA	NA	NA	NA	NA	NA	NA	NA	XP_003614864.1|5.9e-98|hypothetical protein MTR_5g060510 [Medicago truncatula]	GO:0003677//DNA binding;GO:0016620//oxidoreductase activity, acting on the aldehyde or oxo group of donors, NAD or NADP as acceptor;GO:0016903//oxidoreductase activity, acting on the aldehyde or oxo group of donors;GO:1901363//heterocyclic compound binding;GO:0004491//methylmalonate-semialdehyde dehydrogenase (acylating) activity;GO:0016491//oxidoreductase activity;GO:0097159//organic cyclic comp…
11406143	11406143	XM_003600862.2,XM_013605310.1	Known_gene	2	31742755	31750400	NC_016409.2	+	7646	3069	12.66	11.63	11.35	16.4	14.98	15.25	11.88	15.543	-0.386561	3.97239e-18	5.12687e-19	NA	NA	K15683//NF-X1-type zinc finger protein NFXL1;K15683//NF-X1-type zinc finger protein NFXL1	XP_013460764.1|0.0e+00|NF-X1-type zinc finger protein NFXL2 [Medicago truncatula]	GO:0019222//regulation of metabolic process;GO:2000377//regulation of reactive oxygen species metabolic process;GO:0050794//regulation of cellular process;GO:0009987//cellular process;GO:0097659//nucleic acid-templated transcription;GO:0009059//macromolecule biosynthetic process;GO:0018130//heterocycle biosynthetic process;GO:0019438//aromatic compound biosynthetic process;GO:1901362//organic cyc…
11405987	11405987	XM_003623347.2	Known_gene	1	25955660	25961432	NC_016413.2	-	5773	2157	0	0	0	0	0	0.03	0	0.01	NA	NA	NA	NA	NA	K10457//kelch-like protein 20;K10446//kelch-like protein 8	XP_003623395.2|0.0e+00|DCD (development and cell death) domain protein [Medicago truncatula]	NA
25496740	25496740	XM_013597440.1	Known_gene	1	29949379	29951090	NC_016412.2	-	1712	1712	1.67	1.36	1.12	1.22	1.4	0.98	1.383	1.2	0.199318	0.288961	0.292235	NA	NA	K17710//pentatricopeptide repeat domain-containing protein 1;K17964//leucine-rich PPR motif-containing protein, mitochondrial	XP_013452894.1|0.0e+00|RNA processing factor 2, putative [Medicago truncatula]	NA
11407003	11407003	XM_003591996.2	Known_gene	1	44127878	44129689	NC_016407.2	+	1812	1690	3.37	3.41	3.6	4.54	6.07	5.61	3.46	5.406	-0.646631	2.32586e-09	5.07964e-10	NA	NA	K00660//chalcone synthase [EC:2.3.1.74]+ko04712//Circadian rhythm - plant+ko01100//Metabolic pathways+ko01110//Biosynthesis of secondary metabolites+ko00941//Flavonoid biosynthesis	GAU18940.1|2.9e-215|hypothetical protein TSUD_229300 [Trifolium subterraneum]	NA
25483655	25483655	XM_013612354.1	Known_gene	1	24415348	24416614	NC_016407.2	+	1267	1023	2.19	1.2	2.01	1.37	1.63	1.52	1.8	1.506	0.256892	0.247847	0.239044	NA	NA	NA	XP_013467808.1|2.5e-193|F-box protein interaction domain protein [Medicago truncatula]	NA
11424582	11424582	XM_003625323.2	Known_gene	1	39381674	39383233	NC_016413.2	+	1560	1276	2.55	1.92	1.84	1.58	2.17	1.53	2.103	1.76	0.258676	0.173672	0.150752	NA	NA	K04733//interleukin-1 receptor-associated kinase 4 [EC:2.7.11.1]	XP_003625371.1|5.3e-161|salt stress response/antifungal domain protein [Medicago truncatula]	GO:0016021//integral component of membrane;GO:0044425//membrane part;GO:0016020//membrane;GO:0031224//intrinsic component of membrane;
25499728	25499728	XM_013595146.1	Known_gene	1	48479850	48487877	NC_016413.2	-	8028	3290	2.27	1.69	1.8	1.17	1.39	1.49	1.92	1.35	0.503452	9.39838e-05	3.41492e-05	VARL	NA	K22155//E3 ubiquitin-protein ligase Jade-2 [EC:2.3.2.27];K22156//protein Jade-3;K11348//bromodomain and PHD finger-containing protein 1	XP_013450600.1|0.0e+00|histone-lysine N-methyltransferase ATX3 [Medicago truncatula]	GO:0043227//membrane-bounded organelle;GO:0044424//intracellular part;GO:0043226//organelle;GO:0005634//nucleus;GO:0005623//cell;GO:0005622//intracellular;GO:0043231//intracellular membrane-bounded organelle;GO:0044464//cell part;GO:0043229//intracellular organelle;GO:0008170//N-methyltransferase activity;GO:0008276//protein methyltransferase activity;GO:0016741//transferase activity, transferrin…
25497022	25497022	XM_013597792.1	Known_gene	1	35042066	35047376	NC_016412.2	-	5311	1602	0.07	0	0.04	0	0	0	0.036	0	NA	NA	NA	NA	NA	NA	XP_013453246.1|1.5e-237|sodium transporter HKT1 [Medicago truncatula]	GO:0016020//membrane;GO:0044425//membrane part;GO:0016021//integral component of membrane;GO:0031224//intrinsic component of membrane;GO:0022857//transmembrane transporter activity;GO:0005215//transporter activity;GO:0015075//ion transmembrane transporter activity;GO:0008324//cation transmembrane transporter activity;
25491355	25491355	XM_013599252.1	Known_gene	1	2838435	2840319	NC_016410.2	-	1885	1395	0.13	0.2	0.04	0.06	0.12	0.04	0.123	0.073	0.702739	0.33495	0.359824	NA	NA	K11844//ubiquitin carboxyl-terminal hydrolase 16/45 [EC:3.4.19.12];K06268//serine/threonine-protein phosphatase 2B regulatory subunit	XP_013454706.1|2.5e-273|zein-binding protein [Medicago truncatula]	GO:0031224//intrinsic component of membrane;GO:0044425//membrane part;GO:0016020//membrane;GO:0016021//integral component of membrane;
11444703	11444703	XM_003627786.2	Known_gene	1	14425191	14425529	NC_016414.2	-	339	235	2.52	2.51	1.4	2.54	2.82	3.93	2.143	3.096	-0.531342	0.190924	0.171647	NA	NA	NA	XP_003627834.1|5.3e-27|late nodulin [Medicago truncatula]	GO:0009878//nodule morphogenesis;GO:0009653//anatomical structure morphogenesis;GO:0044111//development involved in symbiotic interaction;GO:0044403//symbiosis, encompassing mutualism through parasitism;GO:0044419//interspecies interaction between organisms;GO:0032502//developmental process;GO:0048856//anatomical structure development;GO:0009877//nodulation;GO:0051704//multi-organism process;GO:0…
25488124	25488124	XM_013607787.1,XM_013607788.1	Known_gene	2	14263994	14269771	NC_016408.2	-	5778	2126	10.98	10.8	10.44	10.24	10.26	10.09	10.74	10.196	0.0744875	0.225049	0.211545	NA	NA	K08592//sentrin-specific protease 1 [EC:3.4.22.68];K08592//sentrin-specific protease 1 [EC:3.4.22.68]	XP_013463242.1|1.3e-224|ubiquitin-like-specific protease ESD4-like protein [Medicago truncatula]	GO:0008233//peptidase activity;GO:0003824//catalytic activity;GO:0140096//catalytic activity, acting on a protein;GO:0016787//hydrolase activity;GO:0008234//cysteine-type peptidase activity;GO:0070011//peptidase activity, acting on L-amino acid peptides;
25494491	25494491	XM_013597883.1	Known_gene	1	1196317	1196664	NC_016411.2	+	348	348	NA	NA	NA	NA	NA	NA	NA	NA	NA	NA	NA	NA	NA	NA	XP_013453337.1|1.0e-61|hypothetical protein MTR_5g007085 [Medicago truncatula]	NA
11411211	11411211	XM_003616502.1	Known_gene	1	35000202	35000586	NC_016411.2	+	385	261	NA	NA	NA	NA	NA	NA	NA	NA	NA	NA	NA	NA	NA	NA	XP_003616550.1|1.1e-44|transmembrane protein, putative [Medicago truncatula]	GO:0016021//integral component of membrane;GO:0044425//membrane part;GO:0031224//intrinsic component of membrane;GO:0016020//membrane;
25482937	25482937	XM_013611551.1	Known_gene	1	15306882	15307681	NC_016407.2	-	800	531	NA	NA	NA	NA	NA	NA	NA	NA	NA	NA	NA	NA	NA	NA	XP_013467005.1|3.8e-97|hypothetical protein MTR_1g041215 [Medicago truncatula]	NA
25502385	25502385	XM_013589767.1	Known_gene	1	17440600	17441151	NC_016414.2	+	552	474	NA	NA	NA	NA	NA	NA	NA	NA	NA	NA	NA	NA	NA	K22824//	XP_013445221.1|2.2e-88|hypothetical protein MTR_8g445710 [Medicago truncatula]	NA
25494546	25494546	XM_013598063.1	Known_gene	1	7256957	7257622	NC_016411.2	-	666	402	NA	NA	NA	NA	NA	NA	NA	NA	NA	NA	NA	NA	NA	NA	XP_013453517.1|4.2e-72|hypothetical protein MTR_5g019195 [Medicago truncatula]	NA
25499562	25499562	XM_013594850.1	Known_gene	1	43780875	43784722	NC_016413.2	+	3848	1097	4.66	3.35	3.63	3.49	3.48	3.31	3.88	3.426	0.176575	0.225316	0.211899	NA	NA	K02493//release factor glutamine methyltransferase [EC:2.1.1.297]	XP_013450304.1|3.1e-210|release factor glutamine methyltransferase [Medicago truncatula]	GO:0008276//protein methyltransferase activity;GO:0008168//methyltransferase activity;GO:0097159//organic cyclic compound binding;GO:0003824//catalytic activity;GO:0016740//transferase activity;GO:0003676//nucleic acid binding;GO:0005488//binding;GO:0140096//catalytic activity, acting on a protein;GO:0016741//transferase activity, transferring one-carbon groups;GO:1901363//heterocyclic compound b…
25502167	25502167	XM_013591722.1	Known_gene	1	41847833	41848861	NC_016414.2	+	1029	1029	2.24	2.74	1.91	1.36	1.69	1.4	2.296	1.483	0.628224	0.00452441	0.0022349	NA	NA	NA	XP_013447176.1|3.1e-95|plant/K16L22-9 protein [Medicago truncatula]	NA
25486378	25486378	XM_013607655.1	Known_gene	1	13165531	13168214	NC_016408.2	-	2684	165	1.73	0.43	0.87	0.44	0.44	2.6	1.01	1.16	-0.203155	0.568532	0.785324	NA	NA	NA	XP_013463109.1|5.7e-23|hypothetical protein MTR_2g034495 [Medicago truncatula]	NA
11425866	11425866	XM_003617550.1	Known_gene	1	40764424	40764576	NC_016411.2	+	153	153	7.78	10.54	10.04	5.56	11.04	14.28	9.453	10.293	-0.125707	0.490333	0.627991	NA	NA	K03046//DNA-directed RNA polymerase subunit beta' [EC:2.7.7.6]+ko00230//Purine metabolism+ko03020//RNA polymerase+ko01100//Metabolic pathways+ko00240//Pyrimidine metabolism	XP_003617598.1|1.2e-24|transmembrane protein, putative [Medicago truncatula]	GO:0043170//macromolecule metabolic process;GO:0016070//RNA metabolic process;GO:0008152//metabolic process;GO:0006351//transcription, DNA-templated;GO:0044237//cellular metabolic process;GO:1901362//organic cyclic compound biosynthetic process;GO:0032774//RNA biosynthetic process;GO:0006139//nucleobase-containing compound metabolic process;GO:0009058//biosynthetic process;GO:0006807//nitrogen co…
11424154	11424154	XM_003592122.2	Known_gene	1	44923426	44928509	NC_016407.2	+	5084	2253	0.03	0.03	0.03	0.08	0.05	0	0.03	0.043	-0.756106	0.403014	0.465139	NA	NA	K03231//elongation factor 1-alpha+ko03013//RNA transport;K13254//spastin [EC:3.6.4.3];K22530//ATPase family AAA domain-containing protein 1 [EC:3.6.1.-]	XP_003592170.2|0.0e+00|P-loop nucleoside triphosphate hydrolase superfamily protein [Medicago truncatula]	GO:0016021//integral component of membrane;GO:0031224//intrinsic component of membrane;GO:0044425//membrane part;GO:0016020//membrane;GO:1901265//nucleoside phosphate binding;GO:0030554//adenyl nucleotide binding;GO:0043168//anion binding;GO:0036094//small molecule binding;GO:0005488//binding;GO:0000166//nucleotide binding;GO:0097367//carbohydrate derivative binding;GO:0032553//ribonucleotide bin…
11418550	11418550	XM_003600129.2,XM_003600130.2	Known_gene	2	21657810	21659064	NC_016409.2	-	1255	1057	85.56	86.51	81.89	71	72.94	68.24	84.653	70.726	0.284819	7.68647e-13	1.30968e-13	NA	NA	NA	XP_003600178.1|7.7e-81|pathogenesis-related protein bet V I family protein [Medicago truncatula]	GO:0051716//cellular response to stimulus;GO:0006950//response to stress;GO:0050896//response to stimulus;GO:0042221//response to chemical;GO:0033993//response to lipid;GO:0032870//cellular response to hormone stimulus;GO:0009740//gibberellic acid mediated signaling pathway;GO:0009607//response to biotic stimulus;GO:0065007//biological regulation;GO:0007165//signal transduction;GO:0009739//respon…
25483385	25483385	XM_013612070.1	Known_gene	1	21183250	21186740	NC_016407.2	-	3491	1350	NA	NA	NA	NA	NA	NA	NA	NA	NA	NA	NA	NA	NA	K01184//polygalacturonase [EC:3.2.1.15]+ko00040//Pentose and glucuronate interconversions+ko01100//Metabolic pathways;K01213//galacturan 1,4-alpha-galacturonidase [EC:3.2.1.67]+ko00040//Pentose and glucuronate interconversions+ko01100//Metabolic pathways	XP_013467524.1|1.6e-264|endo polygalacturonase [Medicago truncatula]	GO:0071554//cell wall organization or biogenesis;GO:0045229//external encapsulating structure organization;GO:0016043//cellular component organization;GO:0005975//carbohydrate metabolic process;GO:0008152//metabolic process;GO:0009987//cellular process;GO:0071840//cellular component organization or biogenesis;GO:0044238//primary metabolic process;GO:0071704//organic substance metabolic process;GO…
25501787	25501787	XM_013591165.1	Known_gene	1	35036906	35037282	NC_016414.2	-	377	266	NA	NA	NA	NA	NA	NA	NA	NA	NA	NA	NA	NA	NA	K20779//E3 ubiquitin-protein ligase RNF168 [EC:2.3.2.31]	XP_013446619.1|1.3e-29|transmembrane protein, putative [Medicago truncatula]	GO:0044425//membrane part;GO:0016020//membrane;GO:0016021//integral component of membrane;GO:0031224//intrinsic component of membrane;
11424081	11424081	XM_013598911.1,XM_003617314.2	Known_gene	2	39512109	39516018	NC_016411.2	+	3910	2784	7.67	8.75	8.77	10.82	11.65	11.23	8.396	11.233	-0.421995	6.5579e-13	1.11103e-13	NA	NA	K14508//regulatory protein NPR1+ko04075//Plant hormone signal transduction;K14508//regulatory protein NPR1+ko04075//Plant hormone signal transduction	XP_003617362.1|0.0e+00|NPR1/NIM1-like regulatory protein, putative [Medicago truncatula]	NA
25481371	25481371	XM_013586140.1	Known_gene	1	1273	1658	NW_013656828.1	+	386	228	5.14	9.16	3.34	4.2	1.3	6.09	5.88	3.863	0.605482	0.0546003	0.0374562	NA	NA	K16628//collagen, type VII, alpha	XP_013467398.1|4.7e-36|hypothetical protein MTR_1g050510 [Medicago truncatula]	NA
25484919	25484919	XM_013613985.1	Known_gene	1	42324612	42328023	NC_016407.2	+	3412	1303	12.36	12.79	12.86	16.21	15.6	15.94	12.67	15.916	-0.330438	1.63139e-06	4.70896e-07	NA	NA	NA	XP_013469439.1|1.1e-68|DUF4050 family protein [Medicago truncatula]	NA
11428895	11428895	XM_003617858.1	Known_gene	1	42330107	42331871	NC_016411.2	-	1765	972	0.06	0.06	0.06	0	0.12	0	0.06	0.04	0.574452	0.505674	0.659459	NA	NA	K10523//speckle-type POZ protein	XP_003617906.1|6.9e-185|BTB/POZ domain plant protein [Medicago truncatula]	NA
11428900	11428900	XM_003629984.2,XM_003629983.2	Known_gene	2	37219961	37224368	NC_016414.2	+	4408	1163	4.02	3.7	2.65	3.66	3.39	4.31	3.456	3.786	-0.132716	0.34266	0.371393	NA	NA	K07052//uncharacterized protein;K07052//uncharacterized protein	XP_003630031.1|1.6e-154|CAAX amino terminal protease family protein [Medicago truncatula]	GO:0016021//integral component of membrane;GO:0031224//intrinsic component of membrane;GO:0044425//membrane part;GO:0016020//membrane;GO:0140096//catalytic activity, acting on a protein;GO:0003824//catalytic activity;GO:0008233//peptidase activity;GO:0016787//hydrolase activity;
25484981	25484981	XM_013614079.1	Known_gene	1	43560767	43561465	NC_016407.2	-	699	699	NA	NA	NA	NA	NA	NA	NA	NA	NA	NA	NA	NA	NA	K14816//pre-60S factor REI1	XP_013469533.1|2.2e-129|hypothetical protein MTR_1g096670 [Medicago truncatula]	GO:0097159//organic cyclic compound binding;GO:0005488//binding;GO:1901363//heterocyclic compound binding;GO:0003676//nucleic acid binding;
25502259	25502259	XM_013591840.1	Known_gene	1	42824813	42828957	NC_016414.2	+	4145	1030	66.91	67.16	65.96	57.09	56.05	61.79	66.676	58.31	0.191911	2.14327e-07	5.6237e-08	NA	NA	K02140//F-type H+-transporting ATPase subunit g+ko01100//Metabolic pathways+ko00190//Oxidative phosphorylation	XP_013447294.1|4.4e-65|ATP synthase G subunit family protein [Medicago truncatula]	GO:0006807//nitrogen compound metabolic process;GO:0044237//cellular metabolic process;GO:0071704//organic substance metabolic process;GO:0044271//cellular nitrogen compound biosynthetic process;GO:0046483//heterocycle metabolic process;GO:0051234//establishment of localization;GO:0018130//heterocycle biosynthetic process;GO:0099132//ATP hydrolysis coupled cation transmembrane transport;GO:000679…
25482200	25482200	XM_013610726.1	Known_gene	1	7886171	7886563	NC_016407.2	-	393	393	NA	NA	NA	NA	NA	NA	NA	NA	NA	NA	NA	NA	NA	K10863//aprataxin [EC:3.1.11.7 3.1.11.8 3.1.12.2]	XP_013466180.1|2.6e-66|transcription factor bHLH140, putative [Medicago truncatula]	NA
11439406	11439406	XM_003611296.1	Known_gene	1	4032252	4032521	NC_016411.2	+	270	270	NA	NA	NA	NA	NA	NA	NA	NA	NA	NA	NA	NA	NA	NA	XP_003611344.1|4.6e-46|hypothetical protein MTR_5g012970 [Medicago truncatula]	NA
11434266	11434266	XM_003617120.2	Known_gene	1	38446993	38448346	NC_016411.2	+	1354	1068	NA	NA	NA	NA	NA	NA	NA	NA	NA	NA	NA	MYB	NA	K09422//transcription factor MYB, plant	XP_003617168.2|1.7e-213|myb DNA-binding domain protein [Medicago truncatula]	GO:0003676//nucleic acid binding;GO:0005488//binding;GO:0097159//organic cyclic compound binding;GO:1901363//heterocyclic compound binding;GO:0003677//DNA binding;
11445506	11445506	XM_003595751.2	Known_gene	1	25858907	25863559	NC_016408.2	-	4653	192	13.71	13.55	12.59	20.02	18.92	22.23	13.283	20.39	-0.619769	0.000855847	0.000364624	NA	NA	NA	XP_003595799.2|2.8e-29|hypothetical protein MTR_2g060950 [Medicago truncatula]	NA
25498184	25498184	XM_013593063.1	Known_gene	1	18760054	18766364	NC_016413.2	-	6311	2211	244.7	245.98	252.44	231.24	224.26	230.79	247.706	228.763	0.113325	1.51849e-19	1.83842e-20	NA	NA	K17732//mitochondrial-processing peptidase subunit beta [EC:3.4.24.64]	XP_014498085.1|1.9e-267|PREDICTED: probable mitochondrial-processing peptidase subunit beta isoform X1 [Vigna radiata var. radiata]	GO:0140096//catalytic activity, acting on a protein;GO:0046872//metal ion binding;GO:0005488//binding;GO:0043167//ion binding;GO:0008237//metallopeptidase activity;GO:0070011//peptidase activity, acting on L-amino acid peptides;GO:0016787//hydrolase activity;GO:0043169//cation binding;GO:0008233//peptidase activity;GO:0003824//catalytic activity;GO:0004222//metalloendopeptidase activity;GO:000417…
25484921	25484921	XM_013613986.1	Known_gene	1	42334992	42340707	NC_016407.2	+	5716	1948	4.27	4.82	4.64	4.26	3.72	3.41	4.576	3.796	0.268507	0.0117642	0.00644545	NA	NA	K16298//serine carboxypeptidase-like clade IV [EC:3.4.16.-]	XP_013469440.1|3.6e-302|serine carboxypeptidase-like protein [Medicago truncatula]	GO:0043170//macromolecule metabolic process;GO:0019538//protein metabolic process;GO:0030163//protein catabolic process;GO:0044265//cellular macromolecule catabolic process;GO:0009057//macromolecule catabolic process;GO:0008152//metabolic process;GO:0009056//catabolic process;GO:1901565//organonitrogen compound catabolic process;GO:0044248//cellular catabolic process;GO:0044238//primary metabolic…
11424511	11424511	XM_003605305.2	Known_gene	1	10170282	10171673	NC_016410.2	+	1392	966	0.06	0.18	0	0.12	0.12	0.18	0.08	0.14	-0.817865	0.332533	0.356471	NA	NA	K15285//solute carrier family 35, member E3	XP_003605353.1|2.6e-107|tubby C 2 protein [Medicago truncatula]	NA
25493233	25493233	XM_013601674.1	Known_gene	1	36416062	36420777	NC_016410.2	+	4716	2991	0.19	0.12	0.02	0.1	0.19	0.15	0.11	0.146	-0.391009	0.353528	0.386975	NA	NA	K04733//interleukin-1 receptor-associated kinase 4 [EC:2.7.11.1]	XP_013457128.1|0.0e+00|G-type lectin S-receptor-like Serine/Threonine-kinase [Medicago truncatula]	GO:0048544//recognition of pollen;GO:0009987//cellular process;GO:0051704//multi-organism process;GO:0009875//pollen-pistil interaction;GO:0022414//reproductive process;GO:0032501//multicellular organismal process;GO:0007154//cell communication;GO:0000003//reproduction;GO:0044706//multi-multicellular organism process;GO:0009856//pollination;GO:0008037//cell recognition;GO:0016020//membrane;GO:001…
25486682	25486682	XM_013608304.1	Known_gene	1	20928117	20930476	NC_016408.2	-	2360	1660	0.69	0.72	0.94	0.88	0.93	0.94	0.783	0.916	-0.22698	0.319793	0.338428	NA	NA	K17710//pentatricopeptide repeat domain-containing protein 1;K17964//leucine-rich PPR motif-containing protein, mitochondrial;K13096//splicing factor 4	XP_013463758.1|2.1e-290|PPR containing plant protein [Medicago truncatula]	NA
25491931	25491931	XM_013599978.1	Known_gene	1	13604453	13607704	NC_016410.2	-	3252	2897	0.23	0	0.39	0	0.32	0	0.206	0.106	0.927333	0.0441867	0.0293598	NA	NA	K04733//interleukin-1 receptor-associated kinase 4 [EC:2.7.11.1]	XP_013447932.1|0.0e+00|LRR receptor-like kinase family protein [Medicago truncatula]	GO:0016021//integral component of membrane;GO:0044425//membrane part;GO:0016020//membrane;GO:0031224//intrinsic component of membrane;GO:1901265//nucleoside phosphate binding;GO:0005488//binding;GO:1901363//heterocyclic compound binding;GO:0043168//anion binding;GO:0032559//adenyl ribonucleotide binding;GO:0097159//organic cyclic compound binding;GO:0036094//small molecule binding;GO:0017076//pur…
11438592	11438592	XM_013591472.1,XM_003630397.2	Known_gene	2	40023708	40026097	NC_016414.2	-	2390	2006	12.63	15.59	13.66	12.08	12.46	14.53	13.96	13.023	0.0939764	0.19582	0.177215	NA	NA	NA	XP_003630445.1|8.4e-70|RNA-binding protein, putative [Medicago truncatula]	NA
25482122	25482122	XM_013610623.1	Known_gene	1	6846781	6847441	NC_016407.2	+	661	348	0.53	0.53	0.36	0.54	0.36	0.18	0.473	0.36	0.404527	0.476061	0.601754	NA	NA	NA	XP_013466077.1|5.3e-63|transmembrane protein, putative [Medicago truncatula]	GO:0016020//membrane;GO:0031224//intrinsic component of membrane;GO:0016021//integral component of membrane;GO:0044425//membrane part;
11410634	11410634	XM_003615662.2	Known_gene	1	30266609	30270717	NC_016411.2	+	4109	1513	1.09	1.31	1.02	1.9	1.55	2.49	1.14	1.98	-0.796544	5.56562e-05	1.96431e-05	NA	NA	K16573//gamma-tubulin complex component 6	XP_003615710.1|1.4e-245|Pmr5/Cas1p GDSL/SGNH-like acyl-esterase family protein [Medicago truncatula]	GO:0071554//cell wall organization or biogenesis;GO:0009987//cellular process;GO:0012505//endomembrane system;GO:0043231//intracellular membrane-bounded organelle;GO:0044424//intracellular part;GO:0043226//organelle;GO:0044464//cell part;GO:0005622//intracellular;GO:0043229//intracellular organelle;GO:0043227//membrane-bounded organelle;GO:0005794//Golgi apparatus;GO:0005623//cell;GO:0005737//cyt…
25498929	25498929	XM_013593950.1	Known_gene	1	31295617	31296762	NC_016413.2	+	1146	549	NA	NA	NA	NA	NA	NA	NA	NA	NA	NA	NA	NA	NA	K20642//Rho GTPase-activating protein 22/24/25	XP_013449404.1|1.1e-99|PAK-box/P21-Rho-binding domain Rho GTPase activating protein [Medicago truncatula]	GO:0007165//signal transduction;GO:0009987//cellular process;GO:0050896//response to stimulus;GO:0007154//cell communication;GO:0023052//signaling;GO:0050789//regulation of biological process;GO:0050794//regulation of cellular process;GO:0065007//biological regulation;GO:0051716//cellular response to stimulus;
11406422	11406422	XM_003594215.1	Known_gene	1	9567008	9568804	NC_016408.2	-	1797	1797	0.06	0	0	0.03	0	0	0.02	0.01	0.98949	0.455038	0.564115	GRAS	NA	K14494//DELLA protein+ko04075//Plant hormone signal transduction	XP_003594263.1|0.0e+00|GRAS family transcription factor [Medicago truncatula]	GO:0019219//regulation of nucleobase-containing compound metabolic process;GO:0008152//metabolic process;GO:0006725//cellular aromatic compound metabolic process;GO:0044237//cellular metabolic process;GO:0019438//aromatic compound biosynthetic process;GO:0080090//regulation of primary metabolic process;GO:0010468//regulation of gene expression;GO:1901360//organic cyclic compound metabolic process…
25492776	25492776	XM_013601011.1,XM_013601012.1	Known_gene	2	27894691	27897411	NC_016410.2	-	2721	1119	0.21	0.16	0.45	0.49	0.55	0.38	0.273	0.473	-0.790523	0.0996538	0.0762232	NA	NA	K11674//microspherule protein 1;K07952//ADP-ribosylation factor related protein 1;K11674//microspherule protein 1;K07466//replication factor A1+ko03420//Nucleotide excision repair+ko03030//DNA replication+ko03440//Homologous recombination+ko03430//Mismatch repair;K07952//ADP-ribosylation factor related protein 1	XP_013456466.1|9.3e-77|ADP-ribosylation factor family protein [Medicago truncatula]	GO:0051716//cellular response to stimulus;GO:0050794//regulation of cellular process;GO:0050789//regulation of biological process;GO:0007165//signal transduction;GO:0009987//cellular process;GO:0035556//intracellular signal transduction;GO:0065007//biological regulation;GO:0007154//cell communication;GO:0023052//signaling;GO:0007264//small GTPase mediated signal transduction;GO:0050896//response …
11430605	11430605	XM_003605318.1	Known_gene	1	10371786	10374726	NC_016410.2	-	2941	666	0	0	0.28	0.21	0	0	0.093	0.07	0.423143	0.54379	0.733997	NA	NA	K01601//ribulose-bisphosphate carboxylase large chain [EC:4.1.1.39]+ko01100//Metabolic pathways+ko00710//Carbon fixation in photosynthetic organisms+ko01200//Carbon metabolism+ko00630//Glyoxylate and dicarboxylate metabolism	XP_003605366.1|1.3e-129|hypothetical protein MTR_4g030050 [Medicago truncatula]	NA
11414920	11414920	XM_003618527.1	Known_gene	1	4150522	4150797	NC_016412.2	-	276	276	NA	NA	NA	NA	NA	NA	NA	NA	NA	NA	NA	NA	NA	NA	XP_003618575.1|5.7e-44|transmembrane protein, putative [Medicago truncatula]	GO:0016021//integral component of membrane;GO:0031224//intrinsic component of membrane;GO:0016020//membrane;GO:0044425//membrane part;
11421211	11421211	XM_003590156.2	Known_gene	1	17278305	17280905	NC_016407.2	-	2601	916	78.39	80.11	75.48	76.56	80.75	77.31	77.993	78.206	-0.00524354	0.612084	0.875848	NA	NA	K12859//U5 snRNP protein, DIM1 family+ko03040//Spliceosome	KQL01770.1|5.3e-78|hypothetical protein SETIT_015422mg, partial [Setaria italica]	GO:0006397//mRNA processing;GO:0016071//mRNA metabolic process;GO:0010467//gene expression;GO:0009987//cellular process;GO:0044238//primary metabolic process;GO:0006139//nucleobase-containing compound metabolic process;GO:0034641//cellular nitrogen compound metabolic process;GO:0008152//metabolic process;GO:0006807//nitrogen compound metabolic process;GO:0008380//RNA splicing;GO:0006725//cellular…
25492548	25492548	XM_013600710.1	Known_gene	1	24262873	24265661	NC_016410.2	+	2789	1367	2.09	2	2.68	1.77	2.02	2.47	2.256	2.086	0.110171	0.424193	0.500907	NA	NA	K01183//chitinase [EC:3.2.1.14]+ko00520//Amino sugar and nucleotide sugar metabolism+ko01100//Metabolic pathways	XP_013456164.1|1.2e-147|PPR containing plant-like protein [Medicago truncatula]	GO:0046483//heterocycle metabolic process;GO:0043412//macromolecule modification;GO:0006139//nucleobase-containing compound metabolic process;GO:0006807//nitrogen compound metabolic process;GO:0044238//primary metabolic process;GO:0016070//RNA metabolic process;GO:0006725//cellular aromatic compound metabolic process;GO:1901360//organic cyclic compound metabolic process;GO:0044260//cellular macro…
25493381	25493381	XM_013601869.1,XM_013601868.1	Known_gene	2	38247052	38249660	NC_016410.2	-	2609	2210	0.31	0.38	0.21	0.27	0.25	0.15	0.3	0.223	0.477141	0.225265	0.21184	NA	NA	NA	XP_013457322.1|1.5e-187|stress up-regulated Nod 19 protein [Medicago truncatula]	NA
11416730	11416730	XM_003630694.2	Known_gene	1	43297387	43301443	NC_016414.2	-	4057	1909	7	6.78	6.08	6.26	6.16	5.54	6.62	5.986	0.144131	0.0985181	0.0752591	NA	NA	NA	XP_003630742.2|1.1e-287|alpha/beta-hydrolase domain protein [Medicago truncatula]	GO:0003824//catalytic activity;GO:0016787//hydrolase activity;
25490050	25490050	XM_013606476.1	Known_gene	1	50593169	50593504	NC_016409.2	+	336	237	NA	NA	NA	NA	NA	NA	NA	NA	NA	NA	NA	NA	NA	NA	XP_013461930.1|1.2e-37|hypothetical protein MTR_3g109375 [Medicago truncatula]	NA
11443376	11443376	XM_003607646.1	Known_gene	1	31501245	31504886	NC_016410.2	+	3642	2889	0.21	0.1	0.08	0.11	0.12	0.05	0.13	0.093	0.478364	0.31654	0.334035	NA	NA	K22038//volume-regulated anion channel	XP_003607694.1|0.0e+00|disease resistance protein (TIR-NBS-LRR class) [Medicago truncatula]	GO:0051716//cellular response to stimulus;GO:0007154//cell communication;GO:0009987//cellular process;GO:0007165//signal transduction;GO:0050896//response to stimulus;GO:0065007//biological regulation;GO:0050789//regulation of biological process;GO:0050794//regulation of cellular process;GO:0023052//signaling;GO:0044464//cell part;GO:0044424//intracellular part;GO:0043227//membrane-bounded organe…
25486000	25486000	XM_013607143.1	Known_gene	1	5133087	5138562	NC_016408.2	-	5476	2402	3.12	2.95	3.21	3.2	2.82	3.13	3.093	3.05	0.0190089	0.601528	0.853837	NA	NA	NA	XP_013462597.1|0.0e+00|hypothetical protein MTR_2g016640 [Medicago truncatula]	NA
25485402	25485402	XM_013614597.1	Known_gene	1	48666115	48667811	NC_016407.2	-	1697	1697	1.1	0.67	0.94	0.77	0.98	1.07	0.903	0.94	-0.0636667	0.564602	0.777199	NA	NA	K08236//limonoid glucosyltransferase [EC:2.4.1.210];K13068//sinapate 1-glucosyltransferase [EC:2.4.1.120]+ko00940//Phenylpropanoid biosynthesis	XP_013470051.1|2.2e-271|limonoid UDP-glucosyltransferase-like protein [Medicago truncatula]	GO:0008152//metabolic process;GO:0016757//transferase activity, transferring glycosyl groups;GO:0016758//transferase activity, transferring hexosyl groups;GO:0016740//transferase activity;GO:0003824//catalytic activity;
25492266	25492266	XM_013600350.1	Known_gene	1	19085634	19088028	NC_016410.2	-	2395	1191	0.05	0.05	0	0	0	0	0.033	0	NA	NA	NA	NAC	NA	K00521//ferric-chelate reductase [EC:1.16.1.7];K13126//polyadenylate-binding protein+ko03015//mRNA surveillance pathway+ko03018//RNA degradation+ko03013//RNA transport	XP_013455804.1|2.6e-154|NAC transcription factor-like protein [Medicago truncatula]	GO:0097659//nucleic acid-templated transcription;GO:1903506//regulation of nucleic acid-templated transcription;GO:0031323//regulation of cellular metabolic process;GO:0044238//primary metabolic process;GO:0006351//transcription, DNA-templated;GO:0009058//biosynthetic process;GO:0008152//metabolic process;GO:0034641//cellular nitrogen compound metabolic process;GO:0019222//regulation of metabolic…
25492296	25492296	XM_013600388.1	Known_gene	1	19475505	19484882	NC_016410.2	+	9378	2034	11.29	11.19	11.22	8.62	8.1	8.4	11.233	8.373	0.422509	1.16402e-10	2.30084e-11	NA	NA	K13356//alcohol-forming fatty acyl-CoA reductase [EC:1.2.1.84]+ko04146//Peroxisome+ko00073//Cutin, suberine and wax biosynthesis	XP_003539817.1|3.2e-245|PREDICTED: alcohol-forming fatty acyl-CoA reductase [Glycine max]	GO:0009698//phenylpropanoid metabolic process;GO:0006793//phosphorus metabolic process;GO:0019438//aromatic compound biosynthetic process;GO:0035336//long-chain fatty-acyl-CoA metabolic process;GO:0006629//lipid metabolic process;GO:0006637//acyl-CoA metabolic process;GO:0071704//organic substance metabolic process;GO:0010345//suberin biosynthetic process;GO:0035383//thioester metabolic process;G…
11433037	11433037	XM_003603490.2	Known_gene	1	50318860	50321007	NC_016409.2	+	2148	2148	0.08	0.18	0.08	0.05	0.13	0.05	0.113	0.076	0.520005	0.363382	0.401899	NA	NA	K10443//kelch-like protein 2/3	XP_003603538.1|1.6e-205|galactose oxidase/kelch repeat protein [Medicago truncatula]	GO:0104004//cellular response to environmental stimulus;GO:0051606//detection of stimulus;GO:0009987//cellular process;GO:0050896//response to stimulus;GO:0050789//regulation of biological process;GO:0065007//biological regulation;GO:0071489//cellular response to red or far red light;GO:0009582//detection of abiotic stimulus;GO:0050794//regulation of cellular process;GO:0009605//response to exter…
11429253	11429253	XM_003593406.2,XM_003593407.2	Known_gene	2	3064626	3068324	NC_016408.2	-	3699	1851	6.85	6.05	6.62	7.24	6.41	7.32	6.506	6.99	-0.104205	0.209333	0.192557	NA	NA	K00344//NADPH2:quinone reductase [EC:1.6.5.5];K00344//NADPH2:quinone reductase [EC:1.6.5.5];K10133//tumor protein p53-inducible protein 3 [EC:1.-.-.-]	XP_003593455.1|1.0e-152|NADPH-dependent quinone oxidoreductase [Medicago truncatula]	GO:0003824//catalytic activity;GO:0016491//oxidoreductase activity;
25494082	25494082	XM_013602816.1	Known_gene	1	49870381	49872352	NC_016410.2	-	1972	1889	NA	NA	NA	NA	NA	NA	NA	NA	NA	NA	NA	NA	NA	K01051//pectinesterase [EC:3.1.1.11]+ko00040//Pentose and glucuronate interconversions+ko01100//Metabolic pathways	XP_013458270.1|0.0e+00|pectinesterase/pectinesterase inhibitor [Medicago truncatula]	GO:0042545//cell wall modification;GO:0071840//cellular component organization or biogenesis;GO:0045490//pectin catabolic process;GO:0005976//polysaccharide metabolic process;GO:0044248//cellular catabolic process;GO:0016052//carbohydrate catabolic process;GO:0045229//external encapsulating structure organization;GO:0009056//catabolic process;GO:0043170//macromolecule metabolic process;GO:0000272…
25497070	25497070	XM_013596633.1	Known_gene	1	15864648	15871989	NC_016412.2	-	7342	1600	0.04	0.04	0.19	0.08	0.08	0.15	0.09	0.103	-0.207086	0.564017	0.776164	NA	NA	NA	XP_013452087.1|3.8e-249|transmembrane protein, putative [Medicago truncatula]	GO:0031224//intrinsic component of membrane;GO:0044425//membrane part;GO:0016021//integral component of membrane;GO:0016020//membrane;
11445341	11445341	XM_003629156.2,XM_013590881.1	Known_gene	2	31514186	31518057	NC_016414.2	+	3872	1661	7.62	7.34	7.07	6.32	5.34	6.66	7.343	6.106	0.265124	0.00346901	0.00166735	NA	NA	K19476//vacuolar protein sorting-associated protein IST1+ko04144//Endocytosis;K19476//vacuolar protein sorting-associated protein IST1+ko04144//Endocytosis	XP_013446335.1|9.5e-201|regulator of Vps4 activity in the MVB pathway protein [Medicago truncatula]	GO:0051179//localization;GO:0008104//protein localization;GO:0071705//nitrogen compound transport;GO:0033036//macromolecule localization;GO:0045184//establishment of protein localization;GO:0071702//organic substance transport;GO:0051234//establishment of localization;GO:0042886//amide transport;GO:0015031//protein transport;GO:0015833//peptide transport;GO:0006810//transport;GO:0005739//mitochon…
25490425	25490425	XM_013603849.1	Known_gene	1	11831297	11831622	NC_016409.2	-	326	219	NA	NA	NA	NA	NA	NA	NA	NA	NA	NA	NA	NA	NA	NA	XP_013459303.1|7.0e-37|Nodule Cysteine-Rich (NCR) secreted peptide-like protein [Medicago truncatula]	GO:0044425//membrane part;GO:0031224//intrinsic component of membrane;GO:0016021//integral component of membrane;GO:0016020//membrane;
11406978	11406978	XM_003621104.2	Known_gene	1	2258124	2262916	NC_016413.2	+	4793	1714	1.06	1.26	1.06	1.17	1.1	1.2	1.126	1.156	-0.0385246	0.598886	0.848034	NA	NA	NA	XP_003621152.1|0.0e+00|polyvinylalcohol dehydrogenase-like protein [Medicago truncatula]	GO:0003824//catalytic activity;GO:0016491//oxidoreductase activity;
25497268	25497268	XM_013597136.1	Known_gene	1	23637635	23638002	NC_016412.2	-	368	180	NA	NA	NA	NA	NA	NA	NA	NA	NA	NA	NA	NA	NA	NA	XP_013452590.1|8.6e-25|transmembrane protein, putative [Medicago truncatula]	GO:0016021//integral component of membrane;GO:0031224//intrinsic component of membrane;GO:0016020//membrane;GO:0044425//membrane part;
11422032	11422032	XM_003594560.2	Known_gene	1	11810159	11812181	NC_016408.2	-	2023	2023	NA	NA	NA	NA	NA	NA	NA	NA	NA	NA	NA	NA	NA	K22395//cinnamyl-alcohol dehydrogenase [EC:1.1.1.195]+ko01100//Metabolic pathways+ko01110//Biosynthesis of secondary metabolites+ko00940//Phenylpropanoid biosynthesis	XP_003594608.1|0.0e+00|FAD-binding berberine family protein [Medicago truncatula]	GO:0016491//oxidoreductase activity;GO:0005488//binding;GO:0048037//cofactor binding;GO:0016614//oxidoreductase activity, acting on CH-OH group of donors;GO:0036094//small molecule binding;GO:0000166//nucleotide binding;GO:0043168//anion binding;GO:1901265//nucleoside phosphate binding;GO:1901363//heterocyclic compound binding;GO:0003824//catalytic activity;GO:0050662//coenzyme binding;GO:0050660…
11437203	11437203	XM_003622364.2	Known_gene	1	13704241	13706602	NC_016413.2	+	2362	1077	0	0.11	0.11	0.02	0.11	0.11	0.073	0.08	-0.164316	0.608339	0.868611	MYB	NA	K09422//transcription factor MYB, plant	XP_003622412.2|5.6e-212|SWI3, ADA2, N-CoR and tfiiib DNA-binding domain protein [Medicago truncatula]	GO:0005488//binding;GO:0003676//nucleic acid binding;GO:0097159//organic cyclic compound binding;GO:1901363//heterocyclic compound binding;GO:0003677//DNA binding;
11444804	11444804	XM_003599971.2	Known_gene	1	19948613	19949134	NC_016409.2	+	522	522	NA	NA	NA	NA	NA	NA	NA	NA	NA	NA	NA	NA	NA	NA	XP_003600019.2|6.7e-94|hypothetical protein MTR_3g050650 [Medicago truncatula]	NA
25483642	25483642	XM_013612340.1	Known_gene	1	24309570	24311139	NC_016407.2	+	1570	1570	6.83	5.9	6.49	4.8	5.57	6.55	6.406	5.64	0.181606	0.066759	0.0474015	NA	NA	K11649//SWI/SNF related-matrix-associated actin-dependent regulator of chromatin subfamily C;K04079//molecular chaperone HtpG+ko04141//Protein processing in endoplasmic reticulum+ko04626//Plant-pathogen interaction;K15030//translation initiation factor 3 subunit M	XP_013467794.1|6.0e-223|galactose oxidase [Medicago truncatula]	NA
25488162	25488162	XM_013607828.1,XM_013607827.1	Known_gene	2	14533519	14536719	NC_016408.2	+	3201	1642	5.06	5.61	5.15	5.22	3.85	3.63	5.273	4.233	0.319306	0.00594902	0.00302046	mTERF	NA	K15032//mTERF domain-containing protein, mitochondrial;K15032//mTERF domain-containing protein, mitochondrial	XP_013463281.1|3.9e-241|mTERF protein [Medicago truncatula]	GO:0065007//biological regulation;GO:2000112//regulation of cellular macromolecule biosynthetic process;GO:0050794//regulation of cellular process;GO:0050789//regulation of biological process;GO:0019219//regulation of nucleobase-containing compound metabolic process;GO:1903506//regulation of nucleic acid-templated transcription;GO:2001141//regulation of RNA biosynthetic process;GO:0010556//regula…
25479997	25479997	XM_013587565.1	Known_gene	1	47491	59751	NW_013657499.1	-	12261	2346	14.45	14.72	14.47	12.1	11.56	13.33	14.546	12.33	0.237169	6.81449e-06	2.11918e-06	NA	NA	NA	XP_003549141.1|1.4e-289|PREDICTED: K(+) efflux antiporter 5-like [Glycine max]	GO:0044425//membrane part;GO:0031224//intrinsic component of membrane;GO:0016021//integral component of membrane;GO:0016020//membrane;GO:0015318//inorganic molecular entity transmembrane transporter activity;GO:0022857//transmembrane transporter activity;GO:0022890//inorganic cation transmembrane transporter activity;GO:0015291//secondary active transmembrane transporter activity;GO:0015078//hydr…
11432997	11432997	XM_003603270.1	Known_gene	1	49094011	49094456	NC_016409.2	+	446	378	0.16	0	0	0	0	0.33	0.053	0.11	-1.01051	0.453721	0.555866	NA	NA	K04733//interleukin-1 receptor-associated kinase 4 [EC:2.7.11.1]	XP_003603318.1|5.6e-66|hypothetical protein MTR_3g106280 [Medicago truncatula]	GO:0016021//integral component of membrane;GO:0031224//intrinsic component of membrane;GO:0044425//membrane part;GO:0016020//membrane;GO:0032553//ribonucleotide binding;GO:0030554//adenyl nucleotide binding;GO:0016740//transferase activity;GO:0032555//purine ribonucleotide binding;GO:0036094//small molecule binding;GO:0097367//carbohydrate derivative binding;GO:0043167//ion binding;GO:0005524//AT…
25484871	25484871	XM_013613882.1	Known_gene	1	41056614	41057433	NC_016407.2	+	820	165	NA	NA	NA	NA	NA	NA	NA	NA	NA	NA	NA	NA	NA	NA	XP_013469336.1|2.5e-23|hypothetical protein MTR_1g090950 [Medicago truncatula]	NA
[truncated: 49,869 more rows]
